# Supplementary material for: Identification of Pathologic and Prognostic Genes in Prostate Cancer Based on Database Mining
Source: Front Genet. 2022 Mar 11;13:854531. doi: 10.3389/fgene.2022.854531 (PMC8963346; doi:10.3389/fgene.2022.854531)
Supplement: Supplementary file 1 [file Table2.XLSX]

## Sheet: Supplementary Table 2
Supplementary table 2 | Genes in module turquoise
MFSD3
TMEM52
IP6K3
RPRM
EFS
PDE5A
PLIN4
PLP2
ACOX2
OR51E2
ASB2
NLGN3
SOSTDC1
ZNF850
ATAD3C
SLC18A2
MYLK.AS1
SIM2
CSPG4
PLP1
PTGS2
WIF1
SGCB
NRK
TOR4A
HS3ST3A1
FGF10
BOLA3.AS1
TMOD1
FXYD6
DPYSL3
APBA2
LSAMP
INKA1
FOXD1
RNF112
TENT5B
ANO4
CRIP3
CFL2
TP53INP1
BMP7
DRAIC
DDR2
FBXL22
EPHA7
NAALADL2
CAMKK2
S100A6
C8orf88
P2RX2
ABCG2
EYA4
NUP210
TCF7L1
SMOC1
LINC02749
ITIH5
LUZP2
LRCH2
ENTPD3
CD200
LOC101929626
DNAJB5
DYNC1I1
CNTFR
F10
ITPR1
AFAP1L2
SNX7
RAP1GAP
ATP2B4
LOC105375624
FAM162B
KATNAL1
KCTD14
PRRT3.AS1
TMSB15A
TSACC
MPZ
GNAO1
MYZAP
MLC1
ARHGEF25
SERPINF1
CGREF1
LOC101928402
HPN.AS1
SGCG
ST6GALNAC4
DBNDD2
HPN
ANXA1
LRRC56
HAPLN2
ATP1A2
LPAR1
PLA2G4A
MIR4786
TSPAN1
SLC45A2
PTPRT
TGM3
GLIS1
IGF2BP2
LOC105372273
ELFN1.AS1
WWC3
GPM6A
HEPH
SPATA18
LOC100506885
CLIC6
CAMK1G
PNMT
GSC
CHRDL2
MRGPRF
ULK3
KCNJ3
SLC2A4
MAL
PDLIM5
CHST2
FABP3
MAMDC2
TGFB1I1
LINC02492
B3GALT6
TMEM158
BMP5
TLR2
SPARCL1
NUDT8
DPYS
CLIP4
C2orf88
ZIC2
GMDS
LPCAT2
TPM1
LOC101927911
ZNF30
HSPB7
MIR221
DDO
KIAA1210
RERG
NEXN
SNAP25
ZDHHC11
LINC00853
COL21A1
PGF
METTL7A
PCA3
FAM124A
INSM1
GATM
PYCR3
ITGB1BP2
NUDT10
NDRG2
DNASE1L3
RSPO2
PLPP7
SRCIN1
LGR6
C1QTNF7
GPRC5B
FRMD6
ARFGEF3
LCA5
GPR161
MYL9
TES
GSTM2
SYNC
C14orf132
WNT2B
CAMK2N2
CECR2
SLC16A4
ASPA
BCHE
KCNMB1
KLK15
ISYNA1
SNHG8
HPDL
L1CAM
ACTC1
SBK1
NPR2
INSYN1
MXRA7
H2AC8
HSPB8
POLN
NAGS
PPP1R14A
STARD4
RND3
KCNJ8
APOF
SMIM10
JPH2
NEURL1B
MRVI1
RBPMS
CTBP1.AS
DES
ACTA2
SYNPO2
ANGPT1
ADH1B
SNAI2
FAM221A
PRIMA1
ZNF154
RAB11FIP2
MYH11
STAC
ACSM1
COL9A1
RBP4
FNDC10
TCEAL5
LOC105373958
CLIC4
PNMA8A
SLC5A8
GABRB3
C19orf48
PINLYP
C12orf75
CRABP1
VSTM2L
CLDN3
CHST3
SCUBE3
CFD
FEZ1
PPARGC1A
NACAD
PGAP4
ZNF649.AS1
MSL3P1
HNRNPA1P33
NDP
PPP1R14C
FGF2
DNASE2B
ADCY5
SLC25A45
ZEB2
MNX1.AS2
C4orf48
PCDH10
SAMD12
HSPB2
MSI1
JAZF1
CBLC
CCND2
CLIP3
NHSL2
DLG3.AS1
LMO3
GSTM4
EYA1
CA12
MAMLD1
LOC105378909
PTGIS
ARHGEF26
ACSS3
EID3
CRNDE
SCARA5
SCARA3
RCAN2
RAB26
EDNRB
LINC02688
PCAT1
RHOXF1P1
ADAMTS9.AS1
WSCD2
LOC105372233
DTNA
MBNL2
SPOCK3
ADCY6.DT
TMEM37
TARP
TLR3
MAGI2.AS3
FN1
FZD8
IGF2
SERTM2
CSRP1
DUSP5
SLC24A3
CRACR2B
SLC19A1
LOC101927702
CPNE6
SH3RF1
CCDC8
BMPER
LINC02701
DNAJC15
PPP1R3C
GPX8
PADI2
NME1
CAPN6
DENND2B
RASL11B
ZP3
KIT
CORO2B
SCG5
PTGER2
SEMA6D
VSTM4
ARMCX1
FOXF2
PPARG
TRIM36
SPTY2D1OS
AMACR
LIMS2
CRYAB
SLITRK6
BVES
C5orf38
HSPB6
LOC101929089
UBXN10.AS1
PYGM
HES4
PEAK1
INMT
LINC01138
LINC02724
SLC26A6
H2AJ
H2BC8
CPXM1
P2RX1
CAVIN2
C5orf30
B3GNT9
LINC01869
TPO
FXYD1
FOXB2
MYL5
CSF3
AJUBA
FLNC
CERK
ARHGDIG
PCDH7
GATA5
SLC38A5
SLC25A10
TACR2
NT5E
SLC12A9.AS1
LINC01607
RNVU1.27
CCDC78
PEX10
PI16
ATRNL1
TMEM132A
MASP1
DKK3
MAPK8IP2
SNHG3
DNAH5
MAPK12
FOXL2
QPRT
ANO6
SH3PXD2B
ACSL4
HRAT92
TRPM4
ARLNC1
CPNE7
ATCAY
FOLH1
ENPP6
TRO
DLX1
PHYHIP
MAP1B
ZNF185
CFAP300
NKAIN1
CAVIN1
FAM83H.AS1
MYOF
FGFRL1
CES1
PGR
PVT1
FGF7
KCNK3
RGN
SLCO2A1
PARM1
CTNND2
BEND4
RABEP2
SLC25A22
PPP1R1A
ILK
KANK2
ATP1B1
ANXA6
ITGB8
SLC43A1
RIMS4
MSRB3
KSR1
LOC101928295
TMEM35A
SNPH
ADRA1D
RND2
SVIL
MARCKSL1
TMEM210
ABHD6
LOC105372441
PLA2G4C.AS1
DOK4
RIMS3
CHST11
FBXO17
GLYATL1
FEV
FILIP1
TMED11P
PLAC9
COL23A1
MCC
IZUMO4
RPL22L1
DAB1
CTTNBP2
TMEM200B
DNMBP.AS1
CNN1
RSPO3
PTGS1
PDGFD
REXO2
MNX1
SNHG19
NETO2
GSTM1
CBX8
HSD11B1
H2BC15
VAX2
SERPINA5
ADGRA2
PTGER3
KCNB1
HPD
FRMD3
PHGR1
BAIAP3
GAS1
BICD1
PDZRN4
EPCAM
MPP2
TINAGL1
MYLK
METTL26
DLX2
PLCL1
TRG.AS1
MFAP5
DNAJB4
HOXC4
PGM5
EPHA10
HFE
LOC441204
KCNN2
SMPDL3B
ZNF516
ACTG2
GSTM5
PNCK
DMD
RBPMS2
MATK
NHS
NCMAP
GLOD5
CD38
GNAL
CYP2T1P
CLEC3A
LINC01637
ELL3
PRTFDC1
FCER1A
RAB9B
TRPC4
AOX1
CASQ2
GNG13
RALGAPA2
GDPD1
CERS1
GPR160
FAM222A.AS1
CACHD1
FHL1
CHRDL1
FAT4
GPM6B
RSPH1
RPL36A
SIX2
RNF180
STAC2
TRIB1
AGMAT
SERPINF2
SAMD5
KCNMA1
PLBD1
FRRS1L
ADAM2
C7
PODXL2
TIMP3
LDB3
KITLG
SMS
ADRA1A
NR4A3
GPRASP1
TENM2
SLC8A1
MET
SELE
FAM107A
RASL10B
IL33
FFAR2
PPP1R14B.AS1
TTC6
STEAP2.AS1
TCEAL2
STX19
TEX45
TBX2
SLC26A1
SPON2
HSPB3
SNHG18
LOC105377590
CYP26B1
FRMPD3
MYOCD
CRTAC1
SV2B
ID4
CCDC3
S100B
TSPAN18
NAV2
TRPC6
H2BU1
NRP2
CDC42EP3
BEND3
S100A8
LINC02585
YPEL1
EFHD1
FAM222A
HACD4
BEND5
HIF3A
CCDC69
MBNL1.AS1
CCDC80
PGM5.AS1
PDK4
MS4A8
TMEM45B
RGS11
SPON1
PLEKHB1
PRICKLE2
SPEG
PLS3
RBFOX3
VWA5A
HAAO
IL18R1
HAGHL
C1QL1
PDIA2
GAL
ALDH1L2
ATXN2.AS
TSLP
EGLN3
HCG11
ARHGEF38
BMERB1
SLC27A2
NPY6R
CLEC3B
MCAM
TCEAL7
RBMS3
ID3
PROK1
RNASE1
LYVE1
BHMT2
IRF7
C16orf89
PDGFC
DPT
GAS6.DT
TIMP4
PLBD1.AS1
EDIL3
SNCG
CCN5
TMEM252
COLCA2
MANEAL
TLCD1
MAP3K20
NTRK2
GDF15
SMIM10L2B
LOC283194
SYNM
RGMB.AS1
ANK2
H2BC20P
MNX1.AS1
SCRG1
CYP27A1
CEND1
MDH1B
TSPAN2
KCNIP3
DUSP15
BOP1
ALDH1A2
ESRP2
ARHGAP23
PRKCB
TBX5
NEGR1
DIXDC1
CERS4
COL4A6
RTN4RL2
VPS9D1.AS1
PRKG1
SGCA
CAP2
H3C10
SPTBN2
ARMC12
UFSP1
SHISAL1
TENM3
SORCS2
SHC2
ME1
MCCC2
RAC3
ITGA9
PRAC1
ASPHD1
CAV2
HOXB2
LIX1
MIR4666A
SEC23A
KLHL5
JPH4
GLIS3
ANGPTL1
MEIS2
RRAS
FAXDC2
PEG3
EFEMP1
CDK18
ACTL10
ARHGAP20
C3orf70
PLEKHA2
E2F5
H4C5
SLMAP
NEK5
H2AW
CNTN1
ITGA5
DCN
AKR1B1
PTGDS
C20orf194
H4C4
NKX2.3
KLHL13
LINC01018
TPRN
CAV1
SNORA73B
GNAZ
FENDRR
SCN7A
TMEM184A
SLC47A1
PALLD
RAB17
PRKCA
ANO1
CTF1
VCL
GJC1
ARHGEF40
MIR100HG
LOC101928731
LENG9
HLF
C5orf34
TGFB3
CAND2
RELL2
MEIS1
FLJ20021
CRYBA2
ARL4D
TMEM238
SLC51B
NCAM1
EDNRA
PITPNM3
POU5F1B
C22orf23
ACER1
RGS7BP
MRAP2
DBNDD1
ITGA8
PIP5K1B
CLDN8
CASKIN1
AMOT
METTL24
ADM2
NECAB1
C5orf49
EXOSC10.AS1
PRSS12
MMP26
TGFBR3
CALD1
APLN
CACNA1D
PHYHIPL
MRPL41
PAQR8
DAAM2
TRPC1
ELAVL2
RASL12
PCP4
HS3ST4
H1.2
GSTM3
PENK
TBX4
LRRN3
B3GALT2
EHD2
EDN3
FERMT2
PPP1R12B
LINC01082
RGS9
PAGE4
CCK
VIT
LINC00665
HBB
AHNAK2
KCNG3
SLC7A11
H4C11
SDK1
TAGLN
C15orf41
H2AC17
SCHLAP1
C1QTNF1
SNORD14E
PRR7
ITGA2
ROPN1B
SGK1
BNC2
SEMA3D
UNC5B
H2BC17
F12
PPP1R14B
EFHC2
PDE7B
POPDC2
ONECUT2
SEMA5A
HACD1
ACP4
ARHGEF38.IT1
DUS1L
LOC283177
TNS1
NRXN3
SBSPON
ANKRD65
EPOP
ECRG4
SNHG9
GOLM1
HES6
PLN
NDNF
TMEM132C
WFDC1
FGF14.AS2
ADGRD1
CA14
ANP32E
SLC2A5
CAPG
MYORG
RHPN1.AS1
FOXP4.AS1
PDLIM7
CTU1
S100A16
SMTN
PHLDA1
MAP1A
LOC105371592
CABP4
SMKR1
SORBS1
FBXL19.AS1
IRAK3
ADAMTS5
SERHL
BIK
TPM2
FLNA
LARGE1
STK26
PRR36
GIPC2
SRD5A2
CLU
EFEMP2
TMEM145
DZIP1
EFCAB1
SLIT3
KCNAB1
G0S2
LRRC17
SSPN
FASN
GJA1
OGN
RBP1
SLFN12
RGS10
LRFN1
GPX3
B4GALNT4
ROR2
REEP1
TMEM100
PIPOX
ROBO1
RAB6C
COL9A2
ANO5
TMLHE
UBXN10
MCRIP2
LOC100288748
DDIT4
GJB1
TMTC4
CAMK4
C10orf95
SHISA8
NCS1
MR1
ITGB3
LMOD1
HOXC6
AOC3
TRIM6
CXCL13
STARD8
TWIST2
NELL2
FHOD3
ABCC4
LOC102724163
MME
CPED1
PYCR1
EMILIN3
MYO6
FOXF1
DUSP19
