# Supplementary material for: Identification of Pathologic and Prognostic Genes in Prostate Cancer Based on Database Mining
Source: Front Genet. 2022 Mar 11;13:854531. doi: 10.3389/fgene.2022.854531 (PMC8963346; doi:10.3389/fgene.2022.854531)
Supplement: Supplementary file 3 [file Table6.XLSX]

## Sheet: Supplementary Table 6
Supplementary table 6 | Gene names and scores of nodes in key pathways
degree.layout	MCODE::Clusters (1)	MCODE::Node Status (1)	MCODE::Score (1)	name	selected	shared name
49	Cluster 0	Clustered	35.4271	BIRC5	FALSE	BIRC5
35	Cluster 0	Clustered	31.5937	CENPU	FALSE	CENPU
49	Cluster 0	Clustered	35.4271	MELK	FALSE	MELK
46	Cluster 0	Clustered	35.7231	HJURP	FALSE	HJURP
48	Cluster 0	Clustered	35.4271	CDK1	FALSE	CDK1
47	Cluster 0	Clustered	36.5939	CENPA	FALSE	CENPA
42	Cluster 0	Clustered	31.5819	CDCA5	FALSE	CDCA5
49	Cluster 0	Clustered	35.4271	NUSAP1	FALSE	NUSAP1
48	Cluster 0	Clustered	35.4271	TPX2	FALSE	TPX2
48	Cluster 0	Clustered	35.4271	KIF4A	FALSE	KIF4A
49	Cluster 0	Clustered	35.4271	BUB1	FALSE	BUB1
48	Cluster 0	Clustered	36.5939	UBE2C	FALSE	UBE2C
49	Cluster 0	Clustered	35.4271	TOP2A	FALSE	TOP2A
49	Cluster 0	Clustered	35.4271	BUB1B	FALSE	BUB1B
49	Cluster 0	Clustered	35.4271	KIF2C	FALSE	KIF2C
40	Cluster 0	Clustered	31.672	CDCA3	FALSE	CDCA3
48	Cluster 0	Clustered	36.5939	CDC45	FALSE	CDC45
49	Cluster 0	Clustered	35.4271	CCNA2	FALSE	CCNA2
49	Cluster 0	Clustered	35.4271	KIF20A	FALSE	KIF20A
44	Cluster 0	Clustered	34.5455	SPAG5	FALSE	SPAG5
49	Cluster 0	Clustered	35.4271	AURKB	FALSE	AURKB
48	Cluster 0	Clustered	35.4271	RRM2	FALSE	RRM2
49	Cluster 0	Clustered	35.4271	CDC20	FALSE	CDC20
49	Cluster 0	Clustered	35.4271	CCNB2	FALSE	CCNB2
49	Cluster 0	Clustered	35.4271	CDCA8	FALSE	CDCA8
38	Cluster 0	Clustered	35.8976	TRIP13	FALSE	TRIP13
36	Cluster 0	Clustered	32.7905	SPC25	FALSE	SPC25
38	Cluster 0	Clustered	34	PIMREG	FALSE	FAM64A
33	Cluster 0	Clustered	30.9413	GTSE1	FALSE	GTSE1
42	Cluster 0	Clustered	34.5064	NUF2	FALSE	NUF2
48	Cluster 0	Clustered	36.5939	CENPF	FALSE	CENPF
43	Cluster 0	Clustered	36.5939	CDKN3	FALSE	CDKN3
48	Cluster 0	Clustered	36.5939	TTK	FALSE	TTK
38	Cluster 0	Clustered	33	ASF1B	FALSE	ASF1B
43	Cluster 0	Clustered	34.189	CENPM	FALSE	CENPM
46	Cluster 0	Seed	36.5939	PRC1	FALSE	PRC1
48	Cluster 0	Clustered	35.4271	AURKA	FALSE	AURKA
37	Cluster 0	Clustered	32	NCAPH	FALSE	NCAPH
49	Cluster 0	Clustered	35.4271	DLGAP5	FALSE	DLGAP5
49	Cluster 0	Clustered	35.4271	NCAPG	FALSE	NCAPG
37	Cluster 0	Clustered	31.5937	TROAP	FALSE	TROAP
44	Cluster 0	Clustered	35.8543	MKI67	FALSE	MKI67
46	Cluster 0	Clustered	35.6308	PLK1	FALSE	PLK1
46	Cluster 0	Clustered	36.5939	PTTG1	FALSE	PTTG1
44	Cluster 0	Clustered	35.7231	FOXM1	FALSE	FOXM1
44	Cluster 0	Clustered	34.9635	PCLAF	FALSE	KIAA0101
43	Cluster 0	Clustered	36.5939	HMMR	FALSE	HMMR
49	Cluster 0	Clustered	35.4271	PBK	FALSE	PBK
44	Cluster 0	Clustered	34.7822	NEK2	FALSE	NEK2
48	Cluster 0	Clustered	36.5939	CEP55	FALSE	CEP55
