# Supplementary material for: Identification of Pathologic and Prognostic Genes in Prostate Cancer Based on Database Mining
Source: Front Genet. 2022 Mar 11;13:854531. doi: 10.3389/fgene.2022.854531 (PMC8963346; doi:10.3389/fgene.2022.854531)
Supplement: Supplementary file 4 [file Table4.XLSX]

## Sheet: Supplementary Table 4
Supplementary Table 4 | Genes in module yellow
PKMYT1
NCAPG
HEY2
F2RL2
NEK2
CTHRC1
CELSR3
PBK
MMP11
DLGAP5
TTK
TOP2A
SKA1
ASF1B
CENPA
DNAH8
CENPF
C3orf80
CDC45
TPX2
CSPG5
SPC24
APOC1
PLK1
GTSE1
FAM111B
DEPDC1B
PRAME
RRM2
TK1
CDC20
KIF4A
GPR37
ITGBL1
MKI67
HJURP
SFRP4
MYBL2
KIF2C
PCLAF
CCNA2
TRIP13
EZH2
PLA2G2D
UBE2C
CDCA5
MPP6
MELK
FOXM1
AURKA
CDK5R1
BGN
HMMR
TROAP
COMP
CDKN3
CENPU
PTTG1
RAD51
CCNB2
NCAPH
MAK
PLEKHS1
NUSAP1
CDK1
PIMREG
CDCA8
KIFC1
SKA3
NUF2
CEP55
BUB1
SPC25
KIF20A
COL10A1
APOE
PRR16
IQGAP3
SSTR1
MIR4653
NFE2L3
CBX2
MICAL2
CENPM
SPAG5
MEX3A
H2AC13
PRC1
CDKN2A
BIRC5
GABRD
ISX
CDCA3
ASPN
CCL18
NHSL1
AURKB
TEDC2
FOXS1
BUB1B
STIL
SDS
