# Supplementary material for: Identification of Pathologic and Prognostic Genes in Prostate Cancer Based on Database Mining
Source: Front Genet. 2022 Mar 11;13:854531. doi: 10.3389/fgene.2022.854531 (PMC8963346; doi:10.3389/fgene.2022.854531)
Supplement: Supplementary file 5 [file Table1.XLSX]

## Sheet: Supplementary Table 1
Supplementary Table 1 | DEGs of GSE21032
Gene	Mean_Primary	Mean_Normal	Median_Primary	Median_Normal	FDR	Pvalue	LogFC	Label
MFSD3	30.2225	13.8467	26.3565	12.7484	1.12e-14	4.31e-16	1.126	normal_up
SERPINB11	6.28071	14.9375	0.884417	3.23368	0.0066628	0.00376171	-1.25	normal_down
PKMYT1	0.889637	0.366303	0.597909	0.285924	2.84e-12	2.44e-13	1.28	normal_up
TMEM52	2.07162	0.841402	1.59918	0.697344	2.65e-12	2.26e-13	1.3	normal_up
IP6K3	0.740662	2.52295	0.381649	1.65469	2.04e-12	1.68e-13	-1.768	normal_down
NCAPG	0.663253	0.288025	0.434906	0.149251	1.9e-12	1.54e-13	1.203	normal_up
SMIM32	2.2466	0.639451	0.557356	0.21044	0.0011727	0.00057404	1.813	normal_up
SNORD99	3.4584	1.06955	2.55809	0.911799	3.1e-10	4.44e-11	1.693	normal_up
SPINK1	16.7163	0.974862	0.560368	0.26575	0.00437971	0.00237774	4.1	normal_up
RPRM	2.22639	4.66785	1.74923	3.80238	8.02e-10	1.25e-10	-1.068	normal_down
EFS	7.94745	18.5358	6.08129	19.2908	9.37e-14	5e-15	-1.222	normal_down
DIO1	0.894697	0.190314	0.139398	0.0647031	1.59e-05	5.53e-06	2.233	normal_up
PDE5A	7.04751	16.02	5.6146	12.299	1.81e-09	3.05e-10	-1.185	normal_down
PLIN4	3.57349	8.51472	2.90298	7.25183	3.99e-11	4.61e-12	-1.253	normal_down
PLP2	29.6436	65.416	26.5217	60.8133	7.87e-20	3.89e-23	-1.142	normal_down
HEY2	1.73126	0.765093	1.24434	0.677972	4.98e-08	1.1e-08	1.178	normal_up
ACOX2	1.73996	5.18218	1.33152	5.23469	1.79e-18	5.02e-21	-1.575	normal_down
OR51E2	211.864	37.1319	166.864	19.8522	1.49e-12	1.17e-13	2.512	normal_up
NTM	0.901134	0.257463	0.366544	0.233992	1.95e-05	6.88e-06	1.807	normal_up
SERPINB3	0.642344	1.48142	0.197345	0.500271	0.0111081	0.00657408	-1.206	normal_down
ASB2	2.78808	7.89834	2.21376	5.85026	1.12e-13	6.15e-15	-1.502	normal_down
FGFBP1	0.930618	3.0962	0.258201	0.814489	2.08e-05	7.38e-06	-1.734	normal_down
TSPAN19	0.4619	0.050025	0.129677	0.0295356	5.22e-09	9.62e-10	3.207	normal_up
NLGN3	1.89881	4.55355	1.50306	4.55183	3.65e-12	3.23e-13	-1.262	normal_down
ITGB6	1.73404	4.91764	1.16603	3.84603	3.02e-14	1.35e-15	-1.504	normal_down
SOSTDC1	0.528004	1.87302	0.30781	1.517	6.43e-17	7.33e-19	-1.827	normal_down
ZNF850	0.770111	0.382472	0.638809	0.372187	1.31e-11	1.34e-12	1.01	normal_up
KCNJ5	0.79864	5.33141	0.621741	1.54247	3.17e-13	2.02e-14	-2.739	normal_down
CLCA4	0.719791	3.95903	0.136092	0.802793	1.14e-07	2.73e-08	-2.459	normal_down
ATAD3C	0.827404	1.87421	0.600034	1.7246	2.12e-15	5.79e-17	-1.18	normal_down
SLC18A2	0.530874	3.32103	0.231077	1.49088	3.28e-07	8.51e-08	-2.645	normal_down
MYLK-AS1	1.94755	0.943867	1.52173	0.843181	3.76e-09	6.77e-10	1.045	normal_up
MCOLN2	1.51246	0.470589	1.21016	0.365048	5.88e-11	7.03e-12	1.684	normal_up
SIM2	11.7992	2.58731	10.1799	1.4329	1.69e-18	3.79e-21	2.189	normal_up
CSPG4	3.01035	6.15152	2.3812	4.39378	6.9e-07	1.9e-07	-1.031	normal_down
PLP1	0.899857	2.54913	0.510586	1.85987	8.54e-11	1.07e-11	-1.502	normal_down
PTGS2	8.3178	48.8435	4.41034	13.3399	2.96e-09	5.22e-10	-2.554	normal_down
WIF1	1.80809	8.47581	0.575829	3.72199	1.09e-10	1.41e-11	-2.229	normal_down
SGCB	7.33935	15.4856	6.80527	13.8787	1.73e-13	1.02e-14	-1.077	normal_down
NRK	0.418008	1.38758	0.233817	0.861366	1.15e-09	1.85e-10	-1.731	normal_down
SLPI	53.7334	520.502	21.339	42.3908	3.07e-05	1.12e-05	-3.276	normal_down
TOR4A	0.889272	1.88484	0.721848	1.11269	2.19e-05	7.78e-06	-1.084	normal_down
HS3ST3A1	0.554996	1.38684	0.461207	1.11326	1.14e-11	1.15e-12	-1.321	normal_down
F2RL2	0.566528	0.134197	0.367832	0.093669	3.19e-12	2.77e-13	2.078	normal_up
FGF10	0.61154	2.39577	0.426417	1.38131	1.13e-11	1.14e-12	-1.97	normal_down
BOLA3-AS1	0.797102	1.90331	0.713131	1.69776	8.75e-18	5.21e-20	-1.256	normal_down
TMOD1	1.99146	4.0126	1.6775	3.27582	2.13e-10	2.95e-11	-1.011	normal_down
FXYD6	3.85589	12.9858	2.97595	8.29465	1.29e-11	1.32e-12	-1.752	normal_down
DPYSL3	27.2993	62.572	23.801	51.8447	7.04e-12	6.75e-13	-1.197	normal_down
APBA2	2.13717	0.999812	1.83061	0.767156	2.46e-10	3.45e-11	1.096	normal_up
LRRC26	45.5089	17.4179	30.4278	13.3663	4.33e-07	1.15e-07	1.386	normal_up
CDO1	4.99101	19.7004	1.99491	5.81562	8.42e-05	3.32e-05	-1.981	normal_down
LSAMP	4.40762	11.112	2.88622	9.21219	2.95e-06	9.1e-07	-1.334	normal_down
ZMYND10	0.977274	0.216807	0.403886	0.181908	1.46e-09	2.39e-10	2.172	normal_up
SNORD60	3.55706	0.550373	2.44802	0.393856	8.78e-16	2.02e-17	2.692	normal_up
INKA1	1.81918	4.0402	1.24253	3.91262	2.42e-13	1.48e-14	-1.151	normal_down
NEK2	0.851689	0.290476	0.525197	0.128911	1.09e-12	8.17e-14	1.552	normal_up
CTHRC1	3.8488	1.20394	2.28939	0.807533	2.69e-10	3.81e-11	1.677	normal_up
FOXD1	1.5544	0.218964	0.982364	0.0427941	3.09e-13	1.96e-14	2.828	normal_up
SYCE1L	5.65689	1.75595	3.03554	1.47835	8.12e-06	2.69e-06	1.688	normal_up
RNF112	0.802207	2.61341	0.520956	1.30286	5.62e-07	1.53e-07	-1.704	normal_down
CELSR3	0.633828	0.183837	0.301364	0.122036	3.02e-11	3.39e-12	1.786	normal_up
TENT5B	3.14352	10.8192	2.30401	7.03976	1.18e-14	4.61e-16	-1.783	normal_down
ANO4	1.18964	2.47805	0.783033	2.48569	2.08e-11	2.23e-12	-1.059	normal_down
CRIP3	0.493274	1.16286	0.301971	0.926253	4.03e-12	3.6e-13	-1.237	normal_down
CFL2	6.94889	19.3608	5.96225	15.4729	1.12e-14	4.31e-16	-1.478	normal_down
PBK	1.09188	0.391705	0.65125	0.215949	9.28e-12	9.17e-13	1.479	normal_up
ADAM7	1.07211	2.26151	0.10985	0.0177108	0.000738048	0.000349033	-1.077	normal_down
CHRNA5	1.17314	0.540934	0.808662	0.494377	2.87e-06	8.84e-07	1.117	normal_up
SLC14A1	8.57056	34.5543	4.5031	32.7906	3.93e-10	5.71e-11	-2.011	normal_down
MMP11	2.09587	0.86723	0.98415	0.496431	2.63e-07	6.7e-08	1.273	normal_up
RAB6D	1.40148	0.663394	1.19107	0.59833	5.24e-07	1.42e-07	1.079	normal_up
TP53INP1	32.5678	14.8665	27.7772	15.0857	4.73e-14	2.29e-15	1.131	normal_up
BMP7	2.50525	5.02008	1.7908	4.39929	3.88e-11	4.46e-12	-1.003	normal_down
SP6	1.04098	3.69523	0.835318	1.85862	3.01e-09	5.34e-10	-1.828	normal_down
DRAIC	11.1707	2.62653	7.80909	2.03834	1.78e-16	2.91e-18	2.088	normal_up
CA4	0.769432	2.16168	0.399477	0.761254	2.21e-05	7.86e-06	-1.49	normal_down
DDR2	3.81112	8.72951	3.11569	6.47403	6.09e-10	9.28e-11	-1.196	normal_down
SNORD46	1.1828	0.479798	0.928731	0.342122	1.32e-07	3.18e-08	1.302	normal_up
FBXL22	1.58677	3.17254	1.35202	2.64898	8.52e-12	8.37e-13	-1	normal_down
EPHA7	2.57061	5.27798	1.93594	3.72949	0.000343367	0.000152674	-1.038	normal_down
NAALADL2	5.38311	2.51324	4.11372	2.1657	1.54e-07	3.77e-08	1.099	normal_up
CAMKK2	56.615	17.8678	47.0154	16.9517	1.33e-17	9.47e-20	1.664	normal_up
FABP5	20.9583	3.16663	5.34546	1.26174	1.1e-10	1.43e-11	2.727	normal_up
S100A6	151.177	351.933	112.008	300.593	6.8e-14	3.48e-15	-1.219	normal_down
RAB19	1.60689	0.75129	1.37502	0.70404	2.37e-09	4.11e-10	1.097	normal_up
C8orf88	1.81774	7.17161	1.50683	6.37887	1.94e-19	1.63e-22	-1.98	normal_down
TMPRSS4	0.419805	1.60653	0.174814	0.424671	0.00337113	0.00179268	-1.936	normal_down
TBX1	6.00715	1.95828	5.38713	1.64482	1.83e-09	3.09e-10	1.617	normal_up
P2RX2	0.901129	2.90644	0.601578	1.42272	7.27e-07	2e-07	-1.689	normal_down
ABCG2	2.1226	11.8056	1.73564	4.8952	1.1e-10	1.42e-11	-2.476	normal_down
DLGAP5	0.786435	0.263969	0.511772	0.135109	1.3e-13	7.3e-15	1.575	normal_up
EYA4	0.562668	1.69511	0.450776	1.39098	2.73e-15	7.88e-17	-1.591	normal_down
NUP210	10.7282	4.62742	9.39349	4.24932	2.09e-16	3.52e-18	1.213	normal_up
TCF7L1	3.17302	7.12982	2.89212	7.07537	2.72e-17	2.32e-19	-1.168	normal_down
MIR3176	0.710422	0.255312	0.524507	0.144422	5.41e-06	1.75e-06	1.476	normal_up
SMOC1	5.42406	18.4506	3.46805	12.1816	3.72e-14	1.74e-15	-1.766	normal_down
LINC02749	3.20581	1.51884	2.67001	1.40734	2.95e-10	4.21e-11	1.078	normal_up
ITIH5	2.58427	5.98536	2.19763	5.19033	6.3e-13	4.45e-14	-1.212	normal_down
PCAT18	8.9456	2.67965	5.93538	1.22487	7.24e-08	1.67e-08	1.739	normal_up
LUZP2	4.40548	1.25189	3.25273	0.823274	2.01e-11	2.15e-12	1.815	normal_up
LRCH2	1.82199	4.5465	1.53422	4.32597	2.01e-12	1.65e-13	-1.319	normal_down
SLC25A48	0.443955	0.120798	0.223725	0.0719736	5.17e-08	1.15e-08	1.878	normal_up
ENTPD3	1.23899	3.13213	0.961955	2.51073	4.36e-15	1.41e-16	-1.338	normal_down
TTK	0.996264	0.447585	0.652549	0.351125	6.54e-08	1.49e-08	1.154	normal_up
CD200	2.72379	6.08329	2.13336	5.25782	3.07e-13	1.95e-14	-1.159	normal_down
LOC101929626	1.05226	0.526194	0.837233	0.414821	6.29e-07	1.72e-07	1	normal_up
DNAJB5	3.63011	9.93737	2.92783	6.72218	6.35e-14	3.2e-15	-1.453	normal_down
DYNC1I1	1.21956	2.80868	1.00623	2.19009	9.01e-11	1.14e-11	-1.204	normal_down
CNTFR	1.19289	4.20949	0.756963	2.75846	6.15e-16	1.3e-17	-1.819	normal_down
F10	3.00602	6.27296	2.35014	4.09923	1.67e-06	4.92e-07	-1.061	normal_down
C16orf74	0.841476	2.39855	0.600293	2.23201	2.24e-15	6.2e-17	-1.511	normal_down
MACC1	0.536636	1.27278	0.338021	1.10754	1.56e-09	2.59e-10	-1.246	normal_down
NTF4	0.831943	1.79774	0.532149	1.77404	2.09e-11	2.24e-12	-1.112	normal_down
ITPR1	5.88351	12.7144	4.52196	9.24218	7.79e-11	9.66e-12	-1.112	normal_down
AFAP1L2	3.21689	9.05738	2.72451	7.62911	1.11e-17	7.37e-20	-1.493	normal_down
SNX7	4.86345	10.0898	4.69972	9.27747	1.56e-17	1.18e-19	-1.053	normal_down
RAP1GAP	28.8067	12.0097	24.0051	10.9563	7.78e-15	2.8e-16	1.262	normal_up
ATP2B4	9.43089	25.0185	7.84414	22.1142	4.06e-15	1.3e-16	-1.408	normal_down
LINC02343	3.19927	1.58212	2.55481	1.21439	1.68e-06	4.94e-07	1.016	normal_up
LOC440910	2.24048	0.403707	0.631186	0.227573	1.34e-07	3.24e-08	2.472	normal_up
LOC105375624	1.94192	0.803101	1.37384	0.704112	1.53e-11	1.59e-12	1.274	normal_up
FAM162B	1.21008	2.93652	1.012	2.60713	1.41e-12	1.09e-13	-1.279	normal_down
KATNAL1	1.1773	2.40892	1.09485	1.90961	1.25e-12	9.46e-14	-1.033	normal_down
LAMP5	4.53173	2.13866	2.24718	0.984077	6.63e-05	2.56e-05	1.083	normal_up
KCTD14	1.27916	4.6399	0.915302	3.29097	3.7e-18	1.55e-20	-1.859	normal_down
PRRT3-AS1	4.26204	1.54104	3.544	1.59659	4.06e-12	3.63e-13	1.468	normal_up
PITX1	2.55511	6.01056	1.8821	4.76373	1.11e-07	2.64e-08	-1.234	normal_down
EFNB1	6.06069	14.6609	5.18798	13.5268	1.34e-19	1.03e-22	-1.274	normal_down
TMSB15A	56.5086	20.7901	43.1518	14.4088	3.37e-11	3.83e-12	1.443	normal_up
TSACC	0.632458	0.233512	0.530075	0.194916	3.95e-16	7.35e-18	1.437	normal_up
LOC100506289	2.22503	0.485782	0.333095	0.159208	0.00103559	0.000502068	2.195	normal_up
NPIPB15	2.66324	1.21393	1.95145	0.971755	0.00720433	0.00410286	1.134	normal_up
SNORD36C	0.704702	0.196304	0.543627	0	3.52e-08	7.58e-09	1.844	normal_up
SCGB3A1	5.26454	23.1941	1.03026	11.663	4.77e-12	4.37e-13	-2.139	normal_down
MPZ	1.09725	2.84075	0.559622	2.1528	1.51e-09	2.5e-10	-1.372	normal_down
TP63	3.47765	11.8859	1.99801	10.7117	4.86e-17	4.97e-19	-1.773	normal_down
GNAO1	0.8856	4.30986	0.696654	2.54868	1.23e-16	1.85e-18	-2.283	normal_down
CXCL9	7.72168	3.70116	3.83247	1.77817	0.00198486	0.0010191	1.061	normal_up
MYZAP	1.96055	5.11478	1.54312	3.97175	4.85e-15	1.63e-16	-1.383	normal_down
MLC1	0.401015	1.57773	0.147488	0.855218	1.34e-07	3.25e-08	-1.976	normal_down
DSC3	2.76022	8.36118	1.87353	7.09636	5.76e-10	8.73e-11	-1.599	normal_down
TNS4	6.02192	17.8259	3.18316	14.2835	2.8e-13	1.75e-14	-1.566	normal_down
ARHGEF25	6.75513	14.8284	5.78784	12.7948	8.27e-12	8.1e-13	-1.134	normal_down
SIK1B	2.24799	5.17445	1.47576	3.06695	0.000847816	0.000405454	-1.203	normal_down
TGM1	0.626881	1.56557	0.422077	1.19036	1.56e-11	1.62e-12	-1.32	normal_down
SCARNA13	6.04293	0.585155	1.24783	0.500799	1.98e-10	2.73e-11	3.368	normal_up
SERPINF1	27.888	57.8197	23.6873	43.5437	9.9e-09	1.91e-09	-1.052	normal_down
CGREF1	8.38073	2.1401	7.52967	1.39026	1.28e-18	2.25e-21	1.969	normal_up
B3GNT3	1.75253	4.19073	0.823446	2.74152	3.6e-08	7.78e-09	-1.258	normal_down
LOC101928402	2.24167	1.10578	1.76398	1.03424	3.96e-06	1.25e-06	1.02	normal_up
HPN-AS1	0.809346	0.10709	0.600604	0.0751993	3.1e-19	3.69e-22	2.918	normal_up
SGCG	0.6186	1.84287	0.2664	1.00039	1.85e-07	4.6e-08	-1.575	normal_down
TMEM178A	18.7583	5.83765	9.42104	1.89243	2.05e-09	3.5e-10	1.684	normal_up
ST6GALNAC4	2.57725	7.83818	2.15008	5.40915	1.55e-16	2.47e-18	-1.605	normal_down
DBNDD2	0.807046	1.78137	0.678167	1.54917	1.36e-14	5.4e-16	-1.142	normal_down
HPN	82.8374	14.4054	73.4881	11.8363	3.35e-20	7.04e-24	2.524	normal_up
TOP2A	3.18308	1.26615	2.03925	0.798703	4.37e-10	6.45e-11	1.33	normal_up
ANXA1	28.6063	57.9849	23.8542	50.738	5.12e-10	7.68e-11	-1.019	normal_down
LRRC56	4.49644	1.90873	3.93568	1.84916	9.68e-18	6.1e-20	1.236	normal_up
HAPLN2	0.694261	1.5868	0.468135	1.36385	3.13e-10	4.47e-11	-1.193	normal_down
PCDHGA5	1.59601	0.535786	0.681019	0.417618	0.00184801	0.000943665	1.575	normal_up
FGL1	1.03127	0.120047	0.244451	0.0332083	2.19e-08	4.54e-09	3.103	normal_up
SKA1	0.532349	0.225119	0.393845	0.123145	7.75e-13	5.58e-14	1.242	normal_up
ZNF750	2.13575	6.5432	1.58019	4.56498	4.77e-12	4.37e-13	-1.615	normal_down
ATP1A2	4.5546	15.2791	3.05999	12.5809	3.02e-14	1.35e-15	-1.746	normal_down
SLC25A27	5.68209	2.26141	4.81327	1.82913	2.72e-11	3e-12	1.329	normal_up
LPAR1	3.58141	7.96607	3.26503	7.28481	9.1e-16	2.11e-17	-1.153	normal_down
ODAM	0.519276	1.11309	0.174988	0.788339	4.45e-12	4.02e-13	-1.1	normal_down
PLA2G4A	3.03534	11.8626	2.72967	5.36085	2.43e-12	2.04e-13	-1.966	normal_down
MIR4786	0.632325	1.53758	0.492362	1.24045	2.05e-07	5.14e-08	-1.282	normal_down
APOBEC3C	8.6989	33.9999	6.60028	32.7038	2.95e-20	4.13e-24	-1.967	normal_down
ASF1B	2.44588	1.09604	1.62403	0.853994	4.53e-10	6.7e-11	1.158	normal_up
FAM198B-AS1	2.50875	1.24298	2.22179	1.09805	1.96e-08	4.02e-09	1.013	normal_up
TSPAN1	438.017	193.18	400.926	193.977	2.38e-12	1.99e-13	1.181	normal_up
SLC45A2	2.45913	0.0713359	0.572867	0.0210588	4.73e-19	6.29e-22	5.107	normal_up
TDRD1	4.2403	0.528993	1.837	0.0725739	4.38e-15	1.43e-16	3.003	normal_up
SNORD63	0.71413	0.341757	0.558845	0.240368	0.000547379	0.000253385	1.063	normal_up
CENPA	0.771275	0.208149	0.457871	0.10403	1.54e-15	4.01e-17	1.89	normal_up
PTPRT	2.06267	0.707244	0.824259	0.165445	1.65e-07	4.07e-08	1.544	normal_up
TUBB4A	1.21955	0.234612	0.265979	0.0812477	1.17e-07	2.8e-08	2.378	normal_up
CBSL	0.418889	0.119572	0.197757	0.068791	0.00015559	6.46e-05	1.809	normal_up
KLK12	10.5531	5.25299	1.68793	0.900027	0.00168149	0.000852277	1.006	normal_up
DNAH8	2.79774	0.50409	0.799339	0.222631	6.94e-08	1.59e-08	2.473	normal_up
TGM3	5.33456	1.13621	3.30244	0.406584	8.38e-14	4.36e-15	2.231	normal_up
MHENCR	10.6646	4.28464	8.91844	3.8272	9.65e-14	5.18e-15	1.316	normal_up
GLIS1	1.23817	3.71409	0.898709	3.07602	3.42e-14	1.57e-15	-1.585	normal_down
IGF2BP2	0.458862	0.930404	0.329994	0.765931	5.58e-09	1.03e-09	-1.02	normal_down
LINC02381	3.02622	1.44611	2.04698	1.22899	0.000646995	0.00030303	1.065	normal_up
C2orf72	18.559	3.7592	12.5222	3.03238	4.33e-15	1.4e-16	2.304	normal_up
LOC105372273	0.994456	2.01473	0.837396	1.74512	1.84e-11	1.94e-12	-1.019	normal_down
SFTPA2	38.7884	9.70577	13.1198	5.9566	0.000140301	5.77e-05	1.999	normal_up
KRT4	1.74283	7.62583	0.479838	3.44292	1.07e-08	2.08e-09	-2.129	normal_down
ELFN1-AS1	2.22755	0.273948	0.426309	0.0173106	4.96e-09	9.1e-10	3.023	normal_up
WWC3	6.39514	14.0638	6.40401	9.77345	6.61e-14	3.35e-15	-1.137	normal_down
GPM6A	0.700672	2.18624	0.39322	1.41958	6.79e-12	6.47e-13	-1.642	normal_down
HEPH	2.67806	6.32565	2.23323	4.35674	3.77e-10	5.46e-11	-1.24	normal_down
MPZL2	15.7822	31.7707	14.6521	29.7572	5.88e-15	2.05e-16	-1.009	normal_down
SPATA18	1.44556	3.30772	1.22232	3.09115	1.89e-16	3.12e-18	-1.194	normal_down
HPX	0.936102	0.335801	0.727601	0.346047	2.26e-12	1.88e-13	1.479	normal_up
MSMB	3436.9	7187.45	1696.79	5880.9	0.000228268	9.83e-05	-1.064	normal_down
B3GNT6	5.56715	0.285677	0.41457	0.0553572	1.05e-06	2.99e-07	4.284	normal_up
LOC100506885	0.493479	1.0629	0.325523	0.9248	2.37e-08	4.93e-09	-1.107	normal_down
CLIC6	2.55728	6.12338	2.09206	4.59523	2.34e-13	1.43e-14	-1.26	normal_down
CAMK1G	0.57742	1.48778	0.421169	0.91095	1.05e-08	2.03e-09	-1.365	normal_down
PNMT	0.388543	7.90438	0.149677	1.04683	9.91e-16	2.37e-17	-4.347	normal_down
CXCL14	25.026	10.2779	12.7602	6.24503	0.000334801	0.000148538	1.284	normal_up
GSC	1.49601	0.408952	1.20187	0.3524	8.6e-17	1.11e-18	1.871	normal_up
CENPF	1.0553	0.36034	0.703975	0.200363	1.59e-12	1.26e-13	1.55	normal_up
CHRDL2	2.51244	5.13367	1.57719	2.71623	0.00185502	0.000947502	-1.031	normal_down
MRGPRF	10.1636	20.7178	8.15778	18.2184	6.96e-09	1.31e-09	-1.027	normal_down
ULK3	18.5387	9.12973	17.7969	8.72454	1.97e-18	5.78e-21	1.022	normal_up
KCNJ3	0.903963	3.46961	0.291249	2.14211	5.64e-13	3.9e-14	-1.94	normal_down
ARHGEF28	0.657483	1.34366	0.566593	1.22329	4.88e-13	3.33e-14	-1.031	normal_down
MZB1	7.54293	2.8147	4.36799	2.585	3.36e-07	8.73e-08	1.422	normal_up
SLC2A4	2.32746	5.49008	1.57432	4.77077	2.85e-11	3.18e-12	-1.238	normal_down
MAL	1.13518	3.8668	0.631067	2.58557	9.64e-15	3.64e-16	-1.768	normal_down
PDLIM5	134.105	42.884	110.262	27.5271	9.51e-15	3.57e-16	1.645	normal_up
CHST2	2.8234	6.87465	2.04748	6.6092	6.09e-15	2.13e-16	-1.284	normal_down
FABP3	12.726	26.3804	9.63145	19.8905	2.07e-10	2.86e-11	-1.052	normal_down
MAMDC2	1.35929	3.71264	1.06333	2.85733	1.74e-13	1.03e-14	-1.45	normal_down
TGFB1I1	7.78575	19.8043	6.24741	14.0835	9.4e-12	9.33e-13	-1.347	normal_down
IL1RN	0.878104	2.22808	0.559758	1.1383	9.57e-07	2.7e-07	-1.343	normal_down
LINC02492	0.494699	0.0642125	0.269143	0.0130642	1.85e-14	7.6e-16	2.946	normal_up
SLC22A31	1.3116	0.278911	0.386686	0.122812	7.55e-08	1.74e-08	2.233	normal_up
C3orf80	0.978342	0.460556	0.827041	0.368402	3.35e-10	4.83e-11	1.087	normal_up
B3GALT6	15.4617	7.6017	13.798	7.0453	1.67e-18	3.51e-21	1.024	normal_up
TMEM158	6.27569	14.7311	4.96579	10.4761	1.11e-08	2.17e-09	-1.231	normal_down
CRABP2	16.6745	61.3382	9.98802	40.3144	1.42e-13	8.13e-15	-1.879	normal_down
BMP5	1.22906	6.28157	0.0798532	1.95183	2.37e-06	7.18e-07	-2.354	normal_down
CDC45	0.933644	0.372307	0.65128	0.261039	7.8e-12	7.58e-13	1.326	normal_up
OR51E1	35.6117	15.7791	14.2378	6.85304	0.00112895	0.000551041	1.174	normal_up
TPX2	3.08157	1.09309	2.11168	0.695356	4.63e-14	2.22e-15	1.495	normal_up
TLR2	1.32859	3.05234	1.04678	1.70458	4.71e-07	1.26e-07	-1.2	normal_down
CLCA2	0.476832	3.86178	0.105598	1.34008	1.75e-14	7.07e-16	-3.018	normal_down
SPARCL1	113.521	244.099	97.5828	205.2	6.78e-11	8.25e-12	-1.105	normal_down
NUDT8	28.0424	7.21179	14.8897	5.59643	6.38e-10	9.78e-11	1.959	normal_up
DPYS	0.929982	2.42416	0.241639	1.59865	1.66e-05	5.79e-06	-1.382	normal_down
CLIP4	2.28478	5.10571	2.11921	4.32842	2e-14	8.37e-16	-1.16	normal_down
C2orf88	0.619256	3.24113	0.42785	2.59581	3.08e-19	3.23e-22	-2.388	normal_down
ZIC2	1.45194	0.124564	0.780539	0.00903824	1.92e-17	1.61e-19	3.543	normal_up
GMDS	15.5398	7.08075	13.3117	6.19005	1.15e-14	4.44e-16	1.134	normal_up
LPCAT2	1.96141	5.79146	1.79581	3.61675	1.06e-16	1.52e-18	-1.562	normal_down
TPM1	36.5815	99.9359	31.6252	76.4598	2.11e-15	5.74e-17	-1.45	normal_down
TBX10	1.70591	0.154132	0.243378	0.0668177	1.28e-07	3.08e-08	3.468	normal_up
KCNH8	1.00158	0.289644	0.454934	0.193905	2.82e-05	1.02e-05	1.79	normal_up
FAM189A1	1.07871	0.472133	0.793216	0.228468	9.39e-09	1.81e-09	1.192	normal_up
LOC101927911	1.22305	0.47864	0.928974	0.405128	1.85e-09	3.12e-10	1.353	normal_up
UPK1A	3.68913	12.9527	1.53309	7.03136	7.65e-08	1.77e-08	-1.812	normal_down
ZNF30	4.14268	1.65152	3.10174	1.58455	5.62e-17	5.98e-19	1.327	normal_up
TTR	1.39402	0.292951	0.336319	0.194487	0.00254366	0.00132666	2.251	normal_up
HSPB7	5.55828	12.7578	3.3221	8.5601	1.47e-09	2.43e-10	-1.199	normal_down
KRT13	8.6312	72.0147	0.963421	10.5198	7.46e-09	1.41e-09	-3.061	normal_down
MIR221	0.66515	1.92584	0.248962	1.11563	1.09e-09	1.75e-10	-1.534	normal_down
UNC5A	3.6305	0.599949	0.516876	0.136838	9.55e-08	2.25e-08	2.597	normal_up
DDO	0.851175	1.8319	0.716786	1.6826	7.45e-15	2.67e-16	-1.106	normal_down
CYP2W1	0.405926	1.08196	0.205882	0.602221	9.1e-06	3.04e-06	-1.414	normal_down
KIAA1210	1.2766	4.31295	0.651716	3.27984	1.24e-13	6.98e-15	-1.756	normal_down
RERG	2.81752	5.88222	2.52338	4.44354	6.46e-11	7.8e-12	-1.062	normal_down
SOWAHA	0.967226	2.63266	0.642065	1.75019	9.26e-10	1.47e-10	-1.445	normal_down
NEXN	8.01889	20.6747	6.36109	16.5923	1.49e-12	1.17e-13	-1.366	normal_down
ITPRIPL1	0.461524	1.14171	0.337052	1.10359	2.47e-14	1.07e-15	-1.307	normal_down
SLC26A3	1.80855	32.1654	0.198395	0.788051	3.15e-05	1.15e-05	-4.153	normal_down
SNAP25	0.745611	4.52014	0.530284	1.46587	3.34e-13	2.15e-14	-2.6	normal_down
ZDHHC11	0.78318	0.270643	0.548121	0.225528	1.11e-10	1.44e-11	1.533	normal_up
LINC00853	1.57337	0.564648	1.16032	0.491823	2.36e-12	1.97e-13	1.478	normal_up
COL21A1	0.514722	1.15099	0.454923	0.912391	2.76e-10	3.93e-11	-1.161	normal_down
WDR93	0.985507	0.479229	0.683116	0.414749	0.000222724	9.56e-05	1.04	normal_up
AVPI1	7.95462	18.0825	6.50059	13.5613	4.65e-13	3.16e-14	-1.185	normal_down
PGF	0.884783	2.38954	0.662585	1.83682	4.42e-14	2.11e-15	-1.433	normal_down
HCN2	0.574565	0.19922	0.377543	0.181216	4.82e-11	5.67e-12	1.528	normal_up
METTL7A	20.206	41.4889	19.3257	38.4772	1.09e-17	6.92e-20	-1.038	normal_down
AQP3	49.9267	104.905	41.4284	75.1357	6.9e-05	2.68e-05	-1.071	normal_down
NOX1	0.836397	1.92449	0.538569	0.710934	0.00138809	0.000690741	-1.202	normal_down
PCA3	98.1494	9.35909	60.4991	1.16058	2.87e-14	1.27e-15	3.391	normal_up
NSUN5P1	3.47423	1.3203	3.20728	1.22298	4.67e-12	4.26e-13	1.396	normal_up
SLCO1B3	0.552649	0.159909	0.0433297	0.00834345	5.37e-06	1.73e-06	1.789	normal_up
GPRC5D	1.07566	0.534141	0.663329	0.350324	8.64e-06	2.88e-06	1.01	normal_up
FAM124A	0.927653	1.95559	0.735036	1.89189	1.43e-11	1.48e-12	-1.076	normal_down
INSM1	2.08927	0.692358	1.21291	0.164691	5.6e-10	8.47e-11	1.593	normal_up
GATM	1.31946	3.50823	1.17451	3.5593	4.03e-17	3.88e-19	-1.411	normal_down
PYCR3	11.5146	5.69594	9.79638	5.72971	7.74e-17	9.37e-19	1.015	normal_up
TDRD6	2.13271	0.946855	1.2811	0.777543	2.28e-05	8.11e-06	1.171	normal_up
ITGB1BP2	0.886797	2.25557	0.668352	1.58162	5.75e-11	6.87e-12	-1.347	normal_down
QRICH2	1.40413	0.676916	1.2474	0.584493	4.22e-14	1.99e-15	1.053	normal_up
MIR149	0.629471	0.198248	0.229644	0	4.34e-05	1.62e-05	1.667	normal_up
PCSK1N	9.43378	4.23266	4.86093	2.80092	0.0108281	0.00639395	1.156	normal_up
CSPG5	0.83835	0.374537	0.583413	0.312028	1.98e-08	4.07e-09	1.162	normal_up
SNORD73B	0.502645	0.137936	0.305033	0	9.47e-06	3.18e-06	1.866	normal_up
NUDT10	5.46306	12.7674	4.01112	10.8598	4.36e-14	2.07e-15	-1.225	normal_down
NDRG2	13.3551	31.2408	11.9848	28.9874	3.15e-17	2.82e-19	-1.226	normal_down
DNASE1L3	0.424879	0.888646	0.312163	0.610859	3.51e-05	1.3e-05	-1.065	normal_down
DUXAP8	0.996487	0.467784	0.684486	0.350509	9.22e-05	3.66e-05	1.091	normal_up
SLC6A11	1.4782	0.456755	1.14854	0.387719	1.4e-10	1.85e-11	1.694	normal_up
CCDC110	1.51822	0.705151	1.37293	0.636214	1.18e-12	8.9e-14	1.106	normal_up
RSPO2	0.963681	2.33465	0.612728	1.40848	9.47e-07	2.67e-07	-1.277	normal_down
GPX2	2.55344	14.788	1.07288	8.54596	1.61e-16	2.6e-18	-2.534	normal_down
C1orf194	0.742298	0.222955	0.288351	0.157796	1.59e-06	4.66e-07	1.735	normal_up
PLPP7	1.03456	2.22345	0.780628	1.76211	8.36e-10	1.31e-10	-1.104	normal_down
CYP4F62P	1.37168	0.333327	0.466975	0.173146	1.17e-05	4e-06	2.041	normal_up
SOX15	1.98028	5.48064	1.55094	5.13946	9.68e-18	5.97e-20	-1.469	normal_down
SNORA71B	0.749123	0.261188	0.554597	0.200341	5.84e-08	1.31e-08	1.52	normal_up
SRCIN1	1.05626	0.497065	0.819668	0.384708	2.75e-10	3.9e-11	1.087	normal_up
LGR6	0.843188	3.93873	0.385415	3.26946	1.38e-16	2.15e-18	-2.224	normal_down
C1QTNF7	1.19202	2.51976	0.842159	1.63235	0.000289823	0.000127021	-1.08	normal_down
MAMDC4	2.22585	1.05171	1.84863	0.865896	1.37e-07	3.31e-08	1.082	normal_up
GPRC5B	2.56308	8.25028	2.31021	7.41745	1.67e-18	3.59e-21	-1.687	normal_down
FRMD6	3.60879	10.3937	3.09665	9.44266	1.84e-17	1.45e-19	-1.526	normal_down
ARFGEF3	25.5815	11.6204	21.0605	10.3229	3.15e-10	4.51e-11	1.138	normal_up
LINC01535	1.04954	0.513671	0.823116	0.310795	5.08e-06	1.63e-06	1.031	normal_up
LCA5	0.941647	1.94128	0.899974	1.69162	1.37e-15	3.5e-17	-1.044	normal_down
GPR161	1.69287	3.93596	1.42072	3.05216	1.49e-12	1.17e-13	-1.217	normal_down
MYL9	313.308	872.054	229.74	603.895	4.35e-13	2.92e-14	-1.477	normal_down
TES	16.3656	34.7624	15.195	27.8108	1.37e-14	5.45e-16	-1.087	normal_down
GSTM2	1.47985	3.28332	1.05719	3.12235	3.7e-13	2.43e-14	-1.15	normal_down
SPC24	1.30963	0.46206	0.910069	0.31665	9.06e-15	3.38e-16	1.503	normal_up
ZNF560	0.756431	0.0654661	0.0309956	0.0139333	0.00578901	0.00322188	3.53	normal_up
SYNC	0.890394	2.22774	0.70383	1.73313	2.69e-10	3.81e-11	-1.323	normal_down
C14orf132	2.19567	4.76363	1.92583	3.53449	2.14e-10	2.98e-11	-1.117	normal_down
WNT2B	0.813359	1.81943	0.572894	1.20181	2.24e-07	5.68e-08	-1.162	normal_down
CAMK2N2	1.0072	0.304119	0.697307	0.288749	1.71e-12	1.37e-13	1.728	normal_up
CECR2	0.918406	0.40421	0.862244	0.355586	2.78e-11	3.08e-12	1.184	normal_up
SLC16A4	1.14782	2.34492	0.99309	2.09967	5.29e-13	3.64e-14	-1.031	normal_down
ARC	0.513013	2.56007	0.302162	0.543643	0.0012196	0.000599389	-2.319	normal_down
ASPA	0.366274	1.65461	0.259506	1.21643	7.84e-18	4.44e-20	-2.175	normal_down
BCHE	1.34919	4.44869	0.722352	2.07442	3.4e-09	6.08e-10	-1.721	normal_down
PRDM8	4.62179	14.4875	2.47812	9.97807	4.62e-12	4.19e-13	-1.648	normal_down
KCNMB1	5.65998	17.2304	4.61641	13.8324	4.77e-15	1.58e-16	-1.606	normal_down
APOC1	19.2347	4.15032	11.1457	2.65493	3.09e-14	1.39e-15	2.212	normal_up
KLK15	3.59435	0.880033	2.12332	0.517211	1.2e-14	4.69e-16	2.03	normal_up
PLK1	1.07211	0.405485	0.757627	0.282248	8.08e-15	2.93e-16	1.403	normal_up
ISYNA1	9.50937	20.9688	7.76358	14.0592	4.19e-11	4.87e-12	-1.141	normal_down
SNHG8	136.89	65.3141	113.259	60.5389	3.02e-13	1.91e-14	1.068	normal_up
HPDL	0.556805	1.11769	0.341535	0.933591	3.64e-06	1.14e-06	-1.005	normal_down
SCARNA9	1.25031	0.424236	0.512644	0.363217	0.00411141	0.00222145	1.559	normal_up
L1CAM	0.534932	1.16539	0.339517	1.06515	8.36e-07	2.33e-07	-1.123	normal_down
KRT14	14.2748	40.0294	6.36887	25.1281	1.18e-06	3.4e-07	-1.488	normal_down
GOLGA8B	2.4908	1.20437	2.09012	0.884611	3.18e-06	9.87e-07	1.048	normal_up
ACTC1	5.03963	28.5275	1.33222	12.0917	3.96e-15	1.26e-16	-2.501	normal_down
SBK1	5.52523	2.09128	5.05739	1.79913	4.26e-18	1.96e-20	1.402	normal_up
UGT2B4	3.16163	0.372497	0.488979	0.0510038	1.76e-10	2.39e-11	3.085	normal_up
NPR2	2.67693	5.5372	2.48871	5.37769	7.74e-11	9.58e-12	-1.049	normal_down
INSYN1	1.14373	2.90886	0.820434	2.68948	6.52e-18	3.56e-20	-1.347	normal_down
MXRA7	8.19275	18.9542	7.79013	17.9543	2.21e-15	6.08e-17	-1.21	normal_down
H2AC8	40.6434	17.9219	29.6571	15.639	2.09e-09	3.58e-10	1.181	normal_up
HSPB8	25.8958	94.9454	19.9278	70.8792	1.77e-18	4.09e-21	-1.874	normal_down
GTSE1	0.719255	0.248056	0.472539	0.139177	3.52e-15	1.07e-16	1.536	normal_up
POLN	0.676551	0.320237	0.619962	0.31009	2.53e-14	1.11e-15	1.079	normal_up
NAGS	0.691326	1.75063	0.612767	1.17289	7.9e-11	9.81e-12	-1.34	normal_down
PPP1R14A	9.39458	22.9031	6.61297	17.7996	8.25e-10	1.29e-10	-1.286	normal_down
STARD4	2.41621	5.31572	1.95223	4.7161	3.76e-07	9.9e-08	-1.138	normal_down
MIR25	3.50607	1.3374	2.8684	1.19104	1.23e-08	2.43e-09	1.39	normal_up
LMNTD2-AS1	1.7412	0.559425	1.22705	0.358801	1.05e-08	2.03e-09	1.638	normal_up
KCNQ1	6.64642	20.2485	6.01938	7.58028	0.011455	0.00680181	-1.607	normal_down
RND3	8.07215	19.0436	6.21186	16.9438	3.04e-14	1.37e-15	-1.238	normal_down
KCNJ8	3.52122	8.26401	3.021	6.50849	1.17e-12	8.83e-14	-1.231	normal_down
APOF	5.24455	1.0273	3.66931	0.585694	3.73e-13	2.45e-14	2.352	normal_up
SMIM10	3.35067	7.97186	2.92579	7.48359	7.03e-13	5.02e-14	-1.25	normal_down
CHI3L1	2.28666	0.960234	1.25826	0.509573	3.1e-05	1.13e-05	1.252	normal_up
JPH2	4.73569	13.2659	3.64817	9.97813	9.12e-13	6.69e-14	-1.486	normal_down
NEURL1B	4.71791	10.5312	4.38275	8.97317	4.26e-14	2.01e-15	-1.158	normal_down
SNORA71C	0.842723	0.399428	0.624193	0.225099	1.83e-05	6.44e-06	1.077	normal_up
MRVI1	7.12669	18.0675	6.11168	15.1403	1.28e-11	1.31e-12	-1.342	normal_down
RBPMS	7.97374	17.014	6.92547	13.8839	4.32e-13	2.9e-14	-1.093	normal_down
DPY19L2	2.3745	1.17216	1.40332	0.988045	0.00445446	0.00242333	1.018	normal_up
CTBP1-AS	2.70261	0.435722	1.69801	0.354134	4.38e-18	2.12e-20	2.633	normal_up
DES	518.249	1614.22	364.873	1095.35	2.98e-13	1.88e-14	-1.639	normal_down
SCARNA21	4.9016	0.805838	1.00759	0.410065	2.44e-05	8.73e-06	2.605	normal_up
TUBB2A	22.4077	8.91365	18.6088	8.04011	7.17e-11	8.79e-12	1.33	normal_up
RELN	1.88002	0.928956	0.744154	0.452147	0.000652013	0.000305699	1.017	normal_up
POF1B	0.974504	2.25589	0.587385	1.9496	2.14e-08	4.42e-09	-1.211	normal_down
FOXQ1	2.41438	10.9048	1.43585	5.43139	3.85e-11	4.42e-12	-2.175	normal_down
ACTA2	275.09	740.002	233.729	559.952	3.46e-13	2.24e-14	-1.428	normal_down
SYNPO2	25.3778	92.0637	18.5065	72.3413	1.18e-15	2.94e-17	-1.859	normal_down
ANGPT1	1.66063	6.89912	1.28665	5.82063	2.15e-19	1.95e-22	-2.055	normal_down
ADH1B	0.538684	1.72271	0.313299	0.892152	3.63e-09	6.54e-10	-1.677	normal_down
SNAI2	5.32835	15.999	3.53124	13.8427	3.34e-13	2.15e-14	-1.586	normal_down
FAM221A	1.7967	0.802916	1.6151	0.669667	3.62e-14	1.69e-15	1.162	normal_up
PRIMA1	1.35277	3.46777	0.961623	3.09368	1.21e-12	9.14e-14	-1.358	normal_down
ZNF154	0.516124	1.34649	0.396052	1.21773	1.92e-17	1.61e-19	-1.383	normal_down
RAB11FIP2	3.88767	8.28284	3.64911	5.98707	8.5e-13	6.19e-14	-1.091	normal_down
MYH11	166.225	576.238	127.148	429.929	4.82e-15	1.61e-16	-1.794	normal_down
STAC	1.25707	7.05538	0.699857	3.42305	4.32e-13	2.9e-14	-2.489	normal_down
ACSM1	36.3755	4.902	19.2932	1.50827	3.39e-13	2.18e-14	2.892	normal_up
GSTP1	46.7828	181.937	34.5932	124.019	1.79e-18	4.97e-21	-1.959	normal_down
MSLN	1.31678	7.08494	0.36322	2.60702	5.49e-08	1.23e-08	-2.428	normal_down
COL9A1	0.791506	1.97642	0.235943	0.83891	0.000151746	6.29e-05	-1.32	normal_down
RBP4	1.2057	2.76717	0.583261	1.67628	6.9e-07	1.9e-07	-1.199	normal_down
FAM111B	1.67085	0.592914	1.0992	0.440159	2.62e-10	3.69e-11	1.495	normal_up
FNDC10	4.66227	1.01145	3.50766	0.793737	4.26e-18	1.98e-20	2.205	normal_up
DEPDC1B	0.550734	0.190731	0.319905	0.121676	5.71e-13	3.97e-14	1.53	normal_up
TCEAL5	0.597497	1.22168	0.479652	1.02604	1.03e-07	2.44e-08	-1.032	normal_down
CTLA4	0.692752	0.302037	0.363663	0.17602	0.000147218	6.08e-05	1.198	normal_up
LOC101927870	1.67774	0.352297	0.950314	0.297129	2.24e-11	2.41e-12	2.252	normal_up
LOC105373958	2.44253	0.565999	1.98691	0.278505	1.11e-17	7.37e-20	2.11	normal_up
SOX14	2.73309	0.81732	1.09043	0.447871	0.00660324	0.00372172	1.742	normal_up
CLIC4	33.0106	66.4229	30.2045	60.9074	2.96e-12	2.55e-13	-1.009	normal_down
UCN	2.38223	0.537779	1.84228	0.479809	3e-18	1.09e-20	2.147	normal_up
PNMA8A	2.67869	5.99309	1.93042	5.01384	3.83e-09	6.92e-10	-1.162	normal_down
SLC5A8	0.416335	1.35853	0.135749	0.704806	1.79e-05	6.27e-06	-1.706	normal_down
PRAME	0.506598	0.0957154	0.0389137	0.00523374	1.52e-06	4.45e-07	2.404	normal_up
GABRB3	3.73015	1.41334	3.20554	1.13259	5.19e-10	7.8e-11	1.4	normal_up
C19orf48	113.322	42.4865	99.4772	38.9939	9.55e-16	2.26e-17	1.415	normal_up
RRM2	2.1213	0.736058	1.33189	0.35091	3.25e-14	1.49e-15	1.527	normal_up
PINLYP	0.56508	1.25487	0.451476	1.20313	2.5e-16	4.29e-18	-1.151	normal_down
KRT7-AS	0.690064	1.63675	0.284638	0.514992	0.0068161	0.00385869	-1.246	normal_down
C12orf75	8.39929	24.2136	7.09673	22.4905	3.74e-15	1.17e-16	-1.527	normal_down
CRABP1	0.638667	2.44713	0.182437	0.646796	9.82e-08	2.32e-08	-1.938	normal_down
MST1	1.6057	0.801156	1.3103	0.676278	2.02e-07	5.06e-08	1.003	normal_up
VSTM2L	75.219	20.0213	40.0725	10.6441	9.01e-11	1.14e-11	1.91	normal_up
CLDN3	230.358	108.173	197.741	65.4943	4.58e-11	5.36e-12	1.091	normal_up
CHST3	3.07643	6.60048	2.82578	5.88383	4.8e-13	3.27e-14	-1.101	normal_down
RNF157	4.38053	1.2942	2.00051	0.636613	5.94e-13	4.15e-14	1.759	normal_up
SCUBE3	0.712876	1.52039	0.503077	1.27877	1.66e-09	2.77e-10	-1.093	normal_down
CFD	19.4124	48.5846	9.78116	19.0326	0.00087493	0.000419645	-1.324	normal_down
FEZ1	1.34426	3.2274	1.16175	2.73863	1.02e-15	2.47e-17	-1.264	normal_down
PPARGC1A	0.420223	1.41381	0.29555	1.24023	3.24e-19	4.08e-22	-1.75	normal_down
ASIC3	0.948712	0.312167	0.698766	0.244031	7.32e-11	9e-12	1.604	normal_up
NACAD	0.867887	1.75189	0.730831	1.55152	4.15e-12	3.73e-13	-1.013	normal_down
PGAP4	1.78395	4.99088	1.50621	5.16741	6.21e-17	7.04e-19	-1.484	normal_down
FAM83B	0.405115	1.64435	0.220881	1.50405	3.09e-16	5.47e-18	-2.021	normal_down
ZNF649-AS1	0.600316	0.150576	0.473233	0.126218	3.58e-14	1.66e-15	1.995	normal_up
MSL3P1	0.648979	0.267461	0.623599	0.222012	9.75e-17	1.36e-18	1.279	normal_up
SNORA70F	0.518151	0.250604	0.370771	0.24236	0.00136481	0.000677627	1.048	normal_up
HNRNPA1P33	1.77091	0.472448	1.32504	0.369993	2.87e-14	1.27e-15	1.906	normal_up
PABPC1L	3.10122	1.32572	2.30799	0.91001	6.15e-08	1.39e-08	1.226	normal_up
SLC34A2	1.44433	8.54719	0.453541	0.900428	0.00180697	0.000920886	-2.565	normal_down
FAM110C	1.76233	6.79489	1.25713	2.79949	1.16e-09	1.86e-10	-1.947	normal_down
NDP	1.27172	4.17603	0.859056	3.24306	3.11e-14	1.41e-15	-1.715	normal_down
HSF4	7.76745	2.72622	6.2393	1.974	1.53e-10	2.05e-11	1.511	normal_up
PPP1R14C	0.458381	1.06562	0.298956	0.594506	0.000220928	9.47e-05	-1.217	normal_down
FGF2	1.47667	3.37267	1.19489	2.42589	1.18e-11	1.19e-12	-1.192	normal_down
MIR4297	0.444892	0.162825	0.252709	0	0.000528268	0.000244057	1.45	normal_up
SMCO3	3.53077	1.33042	1.43264	0.72404	0.00305883	0.00161441	1.408	normal_up
NXPE4	0.859133	3.68697	0.146334	0.453886	0.000354119	0.000157976	-2.101	normal_down
CD177	25.991	77.6177	7.84827	44.3731	5.84e-05	2.23e-05	-1.578	normal_down
DNASE2B	9.17066	3.17934	5.48003	2.19494	2.67e-07	6.82e-08	1.528	normal_up
NPY4R	0.812931	0.339598	0.317577	0.241997	0.0150958	0.00918002	1.259	normal_up
ADCY5	3.11778	8.13587	2.60269	6.6616	5e-12	4.63e-13	-1.384	normal_down
SLC25A45	2.37906	1.03772	2.05564	0.981786	1.56e-17	1.18e-19	1.197	normal_up
ZEB2	1.13429	2.38105	0.923661	1.74306	1.55e-06	4.55e-07	-1.07	normal_down
SCNN1D	1.56197	0.627962	1.36381	0.501909	7.33e-10	1.14e-10	1.315	normal_up
MNX1-AS2	2.01092	0.357936	1.16087	0.0452	5.64e-13	3.91e-14	2.49	normal_up
DMKN	1.56852	3.36886	1.06383	3.43933	1.42e-13	8.13e-15	-1.103	normal_down
C4orf48	3.80739	1.22502	2.56056	1.03084	4.34e-10	6.4e-11	1.636	normal_up
PCDH10	2.19288	5.07631	1.68792	4.2521	1.29e-08	2.56e-09	-1.211	normal_down
SAMD12	0.677827	2.11975	0.550085	1.69533	2.01e-16	3.34e-18	-1.645	normal_down
TK1	9.64783	4.12555	7.01115	3.16568	1.75e-12	1.4e-13	1.226	normal_up
HSPB2	0.750096	1.54118	0.523992	1.0854	2.74e-11	3.03e-12	-1.039	normal_down
MSI1	6.09652	2.85832	5.4367	2.59471	3.84e-15	1.21e-16	1.093	normal_up
JAZF1	4.65902	12.0198	4.23422	9.09158	5.15e-14	2.53e-15	-1.367	normal_down
NEURL3	0.935352	1.91262	0.614419	1.55084	8.06e-09	1.54e-09	-1.032	normal_down
CBLC	23.2113	10.6593	19.4401	10.5151	2.87e-11	3.21e-12	1.123	normal_up
MIR3189	17.3496	5.35418	10.8982	2.16519	1.29e-09	2.09e-10	1.696	normal_up
CCND2	6.9619	14.9224	5.40025	12.3077	1.52e-13	8.81e-15	-1.1	normal_down
ACSF2	2.56297	6.42839	2.05643	5.45397	3.84e-15	1.21e-16	-1.327	normal_down
CLIP3	6.90521	19.3375	5.59055	13.5063	8.65e-13	6.3e-14	-1.486	normal_down
SNORD101	1.80835	0.79773	1.37984	0.448201	8.5e-08	1.99e-08	1.181	normal_up
NHSL2	0.427393	0.996552	0.322735	0.737443	1.1e-08	2.15e-09	-1.221	normal_down
DLG3-AS1	1.35286	0.415785	0.803532	0.344186	1.41e-09	2.3e-10	1.702	normal_up
LMO3	0.695437	2.91609	0.477891	1.937	1.83e-12	1.48e-13	-2.068	normal_down
GSTM4	2.47612	5.64924	2.18918	5.59189	2.55e-18	9.09e-21	-1.19	normal_down
EYA1	1.7396	4.13484	1.26966	2.70179	2.21e-06	6.68e-07	-1.249	normal_down
CA12	1.42919	3.61791	0.988168	2.94781	1.13e-14	4.35e-16	-1.34	normal_down
MAMLD1	0.704738	2.02636	0.597683	1.76493	8.9e-17	1.2e-18	-1.524	normal_down
LOC100507336	0.67198	2.04006	0.0895105	0.403917	3.44e-05	1.27e-05	-1.602	normal_down
CBS	0.629611	0.25851	0.460768	0.196317	8.81e-06	2.94e-06	1.284	normal_up
LOC105378909	0.449826	1.10295	0.343469	0.993964	3.63e-11	4.15e-12	-1.294	normal_down
SNORA65	2.76057	1.21517	2.11551	1.06386	4.82e-12	4.44e-13	1.184	normal_up
PTGIS	5.92702	15.3905	4.8425	11.3511	2.19e-09	3.77e-10	-1.377	normal_down
ARHGEF26	19.7294	6.51874	17.3065	5.74496	4.86e-18	2.43e-20	1.598	normal_up
EEF1A2	53.9732	16.8159	18.7067	12.2247	0.00954133	0.00556533	1.682	normal_up
ACSS3	0.657263	1.51789	0.538077	1.37463	1.1e-15	2.72e-17	-1.208	normal_down
EME2	3.50494	1.35083	3.00956	1.02908	2.72e-12	2.32e-13	1.376	normal_up
EID3	1.0222	2.23781	0.93613	1.84286	8.95e-15	3.32e-16	-1.13	normal_down
CRNDE	7.26117	3.26404	6.55232	3.19064	1.64e-13	9.64e-15	1.154	normal_up
SCARA5	0.371225	1.82688	0.133816	0.829953	8.25e-10	1.29e-10	-2.299	normal_down
SCARA3	7.73019	24.474	6.68767	21.43	5.16e-18	2.67e-20	-1.663	normal_down
RCAN2	5.80356	12.7394	4.95842	10.8157	2.96e-11	3.31e-12	-1.134	normal_down
RAB26	5.23639	2.14675	3.85357	1.82378	1.09e-11	1.09e-12	1.286	normal_up
RAB3B	19.5021	9.54111	16.5039	9.00119	1.33e-08	2.63e-09	1.031	normal_up
LINC01089	5.15055	2.03558	4.18422	1.82914	2.91e-10	4.14e-11	1.339	normal_up
PHF21B	1.5137	0.581438	1.23863	0.530237	4.95e-11	5.86e-12	1.38	normal_up
SERPINB5	2.00579	8.31031	0.929072	5.71445	5.56e-12	5.21e-13	-2.051	normal_down
EDNRB	3.54411	10.645	2.27951	6.41301	8.01e-09	1.53e-09	-1.587	normal_down
LINC02688	2.0153	5.07428	1.49662	0.973694	0.00315986	0.00167193	-1.332	normal_down
PCAT1	2.32478	0.324409	1.30123	0.168959	5.62e-17	5.98e-19	2.841	normal_up
CDC20	3.11289	1.07328	1.98534	0.623532	2.79e-15	8.11e-17	1.536	normal_up
RHOXF1P1	0.730373	0.0386597	0.262193	0	9.04e-15	3.36e-16	4.24	normal_up
SNORD17	45.3847	0.513338	0.52772	0.369545	0.0110192	0.00651604	6.466	normal_up
LINC01518	2.07567	0.314989	0.570345	0.0576427	3.55e-08	7.67e-09	2.72	normal_up
FOLH1B	4.37818	1.16208	0.929228	0.198623	0.000172998	7.26e-05	1.914	normal_up
ADAMTS9-AS1	0.521391	2.14831	0.323279	1.59074	8.23e-17	1.04e-18	-2.043	normal_down
KAT2A	20.3433	9.99407	18.9624	9.56614	1.11e-16	1.6e-18	1.025	normal_up
ALOX15	2.24132	0.64391	0.74762	0.149175	4.74e-05	1.78e-05	1.799	normal_up
WSCD2	0.826599	2.28179	0.597739	1.6626	5.56e-12	5.21e-13	-1.465	normal_down
LOC105372233	1.8414	0.641691	1.29112	0.494749	1.83e-12	1.48e-13	1.521	normal_up
DTNA	1.5014	3.82011	1.27876	2.59074	2.86e-09	5.04e-10	-1.347	normal_down
MBNL2	8.33988	17.2913	7.75265	16.6859	4.03e-17	3.92e-19	-1.052	normal_down
KIF4A	1.12876	0.342652	0.757787	0.197249	2.09e-15	5.68e-17	1.72	normal_up
NYNRIN	1.9754	6.91541	1.47416	6.07956	3.42e-18	1.32e-20	-1.808	normal_down
SPOCK3	7.44098	23.6955	5.68842	14.4243	6.45e-12	6.11e-13	-1.671	normal_down
ADPRHL1	3.66384	1.81139	2.9641	1.24036	2.02e-08	4.16e-09	1.016	normal_up
ADCY6-DT	1.68867	0.646322	1.20553	0.501444	1.12e-13	6.15e-15	1.386	normal_up
KRT23	4.32411	14.646	2.24667	12.3573	6.31e-15	2.21e-16	-1.76	normal_down
GPR37	2.11677	0.860137	1.57406	0.9176	8.73e-09	1.67e-09	1.299	normal_up
TMEM37	1.19185	3.62473	0.946382	2.6627	1.36e-11	1.4e-12	-1.605	normal_down
THBS4	18.3908	6.07971	11.3317	2.22945	1.63e-10	2.2e-11	1.597	normal_up
SST	1.03372	3.07196	0.0733709	0.179741	0.0123592	0.00738162	-1.571	normal_down
SLC51A	1.35162	0.637358	0.905322	0.642536	4.13e-09	7.49e-10	1.085	normal_up
SNHG25	6.37934	1.26853	4.55172	0.932694	1.74e-17	1.35e-19	2.33	normal_up
DUSP2	7.35669	34.3111	4.53514	11.1291	4.6e-06	1.47e-06	-2.222	normal_down
MXD3	1.19888	0.465047	0.996915	0.399587	1e-12	7.43e-14	1.366	normal_up
TARP	104.54	27.1811	92.6762	21.6954	3.2e-16	5.73e-18	1.943	normal_up
TLR3	1.52089	3.04994	1.33725	2.92353	2.01e-13	1.22e-14	-1.004	normal_down
MAGI2-AS3	0.887376	2.17674	0.771503	2.11636	6.74e-17	7.88e-19	-1.295	normal_down
BNIPL	1.44469	4.36727	0.769528	3.09804	3.46e-12	3.04e-13	-1.596	normal_down
KRTAP13-2	0.979814	0.2688	0.0728288	0.0208385	0.00555434	0.00307767	1.866	normal_up
NLRP12	0.462294	0.093057	0.312928	0.060902	1.7e-13	9.99e-15	2.313	normal_up
PCOTH	7.42882	2.57564	2.53866	1.81953	0.0148388	0.0090011	1.528	normal_up
TMEM238L	0.386168	3.54717	0.187061	0.71165	1.89e-10	2.59e-11	-3.199	normal_down
FN1	23.699	66.7887	17.4755	23.6329	0.00903513	0.00524351	-1.495	normal_down
SNORA75	0.711047	0.343322	0.548037	0.134658	4.59e-08	1.01e-08	1.05	normal_up
FZD8	4.90111	1.71537	3.08158	1.34779	5.97e-16	1.24e-17	1.515	normal_up
ZIC5	0.474645	0.040992	0.205265	0.0028019	4.7e-15	1.56e-16	3.533	normal_up
IGF2	3.26322	6.78304	1.95966	4.42502	9.85e-08	2.33e-08	-1.056	normal_down
SERTM2	2.96508	6.28605	1.70117	5.3501	1.7e-06	5.03e-07	-1.084	normal_down
CSRP1	69.1705	197.995	57.9088	152.804	4.72e-16	9.14e-18	-1.517	normal_down
LINC00115	1.41207	0.618812	1.20936	0.448569	4.48e-13	3.03e-14	1.19	normal_up
DUSP5	11.1122	23.8106	6.67376	13.6057	0.000380507	0.000171106	-1.099	normal_down
C15orf48	44.3135	11.8372	11.2692	8.47616	0.0104618	0.00615567	1.904	normal_up
TG	2.06089	12.383	0.218998	0.756579	1.5e-07	3.67e-08	-2.587	normal_down
SNORD19C	3.58447	1.56422	3.14162	1.3391	1.49e-09	2.46e-10	1.196	normal_up
ITGBL1	1.18945	0.413776	0.700576	0.238559	2.92e-07	7.5e-08	1.523	normal_up
TFF3	235.176	28.8128	59.7215	16.5563	1.02e-06	2.89e-07	3.029	normal_up
SLC24A3	4.04868	9.31053	3.50649	8.00658	5.48e-12	5.12e-13	-1.201	normal_down
CRACR2B	25.8713	10.9268	19.9141	8.68306	1.03e-10	1.32e-11	1.243	normal_up
MON1B	34.415	11.1733	15.3674	9.95354	1.2e-05	4.12e-06	1.623	normal_up
SLC19A1	5.37441	2.00156	4.98531	1.69334	6.98e-19	9.77e-22	1.425	normal_up
PTGES	7.96488	48.0331	6.62513	8.36334	0.00749929	0.00428343	-2.592	normal_down
MKI67	1.64537	0.590728	1.2116	0.304622	2.22e-14	9.44e-16	1.478	normal_up
LOC101927702	0.600203	0.198275	0.432652	0.156932	9.06e-13	6.64e-14	1.598	normal_up
CPNE6	0.391014	1.76462	0.183786	1.28797	5.17e-16	1.04e-17	-2.174	normal_down
SH3RF1	27.4898	11.7732	22.8869	10.4931	9.47e-12	9.4e-13	1.223	normal_up
CCDC8	2.97475	7.4925	2.28767	7.16968	1.53e-16	2.43e-18	-1.333	normal_down
BMPER	0.627733	1.57974	0.284235	0.811298	7.28e-06	2.4e-06	-1.331	normal_down
LINC02701	0.882334	2.29831	0.407538	1.66764	2.29e-09	3.96e-10	-1.381	normal_down
RNF224	0.633658	0.300482	0.457968	0.275286	4.08e-07	1.08e-07	1.076	normal_up
DNAJC15	1.81449	4.02969	1.35277	3.26517	1.03e-08	1.99e-09	-1.151	normal_down
PPP1R3C	4.10703	12.783	3.24911	10.4164	5.23e-17	5.45e-19	-1.638	normal_down
GPX8	2.89106	5.87255	2.62586	5.43228	1.63e-11	1.7e-12	-1.022	normal_down
LMF1	1.53981	0.607621	1.0972	0.560705	2.37e-09	4.11e-10	1.342	normal_up
ZNF252P-AS1	0.56358	0.207076	0.385334	0.166728	2.7e-08	5.69e-09	1.444	normal_up
PADI2	1.33399	2.67378	0.843263	1.721	2.9e-06	8.94e-07	-1.003	normal_down
MIR126	0.6513	0.180381	0.325141	0	3.6e-05	1.33e-05	1.852	normal_up
NME1	14.7099	7.329	12.7923	6.74945	5.16e-16	1.03e-17	1.005	normal_up
IRX4	6.89369	3.02213	5.90968	2.06826	2.52e-07	6.41e-08	1.19	normal_up
CAPN6	1.75849	6.85401	0.941544	4.30039	6.7e-14	3.42e-15	-1.963	normal_down
LINC00106	2.51582	0.983441	1.96788	0.664361	3.34e-08	7.17e-09	1.355	normal_up
DENND2B	3.20288	7.0679	2.91839	6.54572	1.26e-17	8.62e-20	-1.142	normal_down
RASL11B	1.26162	4.06348	0.95511	2.08919	5.56e-10	8.41e-11	-1.687	normal_down
H4C8	25.611	10.9849	17.9857	8.21387	7.52e-07	2.08e-07	1.221	normal_up
FCGBP	2.3566	9.12176	0.909642	2.21451	3.96e-06	1.25e-06	-1.953	normal_down
ZP3	3.76085	1.4196	3.15807	1.02824	1.82e-13	1.08e-14	1.406	normal_up
KIT	1.47381	4.40745	1.09171	3.05355	6.01e-12	5.66e-13	-1.58	normal_down
CORO2B	0.508374	1.16944	0.438812	1.01747	1.24e-11	1.26e-12	-1.202	normal_down
SCG5	1.39763	2.98136	0.757994	1.3693	0.00357048	0.00190669	-1.093	normal_down
PTGER2	2.66957	5.57967	2.17709	3.97713	3.03e-05	1.1e-05	-1.064	normal_down
CPLX1	3.17597	1.10427	2.6637	0.991243	4.26e-18	2.03e-20	1.524	normal_up
SEMA6D	0.493573	1.49008	0.361694	1.27154	9.68e-18	5.97e-20	-1.594	normal_down
VSTM4	2.72784	5.46858	2.31991	4.87974	1.6e-08	3.24e-09	-1.003	normal_down
ARMCX1	9.01182	20.8659	6.55326	19.2553	5.13e-15	1.74e-16	-1.211	normal_down
KRT16	1.1349	6.20857	0.460348	1.64092	2.76e-10	3.93e-11	-2.452	normal_down
OTX1	1.85534	0.409971	0.974683	0.299844	2.68e-13	1.66e-14	2.178	normal_up
HJURP	1.3089	0.327812	0.813264	0.138433	9.8e-17	1.38e-18	1.997	normal_up
FBXL8	6.26677	2.97197	5.32945	2.49284	3.04e-11	3.42e-12	1.076	normal_up
FOXF2	2.59204	6.15178	1.56397	3.91402	0.00120521	0.000591893	-1.247	normal_down
PPARG	1.35143	2.78635	0.849206	2.00046	0.000151095	6.26e-05	-1.044	normal_down
SFRP4	23.6845	7.81967	14.2616	5.24467	3e-08	6.39e-09	1.599	normal_up
TRIM36	9.13436	3.19361	8.07971	2.91718	3.07e-18	1.14e-20	1.516	normal_up
MYBL2	2.9049	0.865533	1.67008	0.351215	6.72e-16	1.45e-17	1.747	normal_up
SPTY2D1OS	0.637953	0.308025	0.570517	0.304105	9.26e-17	1.28e-18	1.05	normal_up
AMACR	33.8047	3.6715	19.6758	2.03052	7.08e-18	3.91e-20	3.203	normal_up
LIMS2	6.43676	15.2804	5.25374	12.2981	6.5e-11	7.86e-12	-1.247	normal_down
CRYAB	17.938	49.5834	10.9931	42.229	7.29e-18	4.08e-20	-1.467	normal_down
SLITRK6	1.49912	5.02291	0.951345	3.88393	4.05e-14	1.9e-15	-1.744	normal_down
ZNF711	0.632119	1.26455	0.511011	1.21273	1.79e-10	2.43e-11	-1	normal_down
FOXI1	0.686245	3.23611	0.0887436	1.59102	3.25e-13	2.08e-14	-2.237	normal_down
SYCE3	0.650719	0.291771	0.377022	0.245845	0.00737493	0.00420724	1.157	normal_up
BVES	1.65793	3.37577	1.45589	2.90279	3.38e-10	4.87e-11	-1.026	normal_down
MALAT1	47.479	16.2081	18.9108	12.1344	0.000173738	7.3e-05	1.551	normal_up
C5orf38	5.30769	2.57127	4.87474	2.35198	4.66e-14	2.24e-15	1.046	normal_up
HSPB6	36.8776	92.9751	21.5186	62.7621	2.11e-12	1.74e-13	-1.334	normal_down
LOC101929089	1.28571	0.5799	1.05008	0.553967	2.16e-12	1.78e-13	1.149	normal_up
UBXN10-AS1	1.66998	5.23765	1.02317	3.86027	1.15e-13	6.38e-15	-1.649	normal_down
MIR647	5.04453	2.41198	4.18003	1.96169	4.3e-07	1.14e-07	1.065	normal_up
CALML3	1.19247	2.46128	0.347288	1.64058	1.8e-08	3.67e-09	-1.045	normal_down
PYGM	3.00589	7.5098	1.7744	5.10422	1.15e-11	1.16e-12	-1.321	normal_down
KIF2C	1.12121	0.539259	0.78198	0.467703	1.57e-10	2.12e-11	1.056	normal_up
HES4	16.9116	5.51093	13.289	5.33103	2.17e-12	1.8e-13	1.618	normal_up
PCLAF	1.46038	0.713376	1.03284	0.5368	9.79e-11	1.25e-11	1.034	normal_up
SCNN1A	12.5595	26.1054	10.0579	21.8868	2.65e-08	5.58e-09	-1.056	normal_down
GCNT1	15.3395	5.18904	11.7543	3.29193	3.6e-12	3.17e-13	1.564	normal_up
SNHG20	2.85399	1.42148	2.68611	1.40902	6.71e-17	7.8e-19	1.006	normal_up
PEAK1	0.977834	2.16581	0.809752	1.80224	1.37e-11	1.41e-12	-1.147	normal_down
INMT	7.23792	16.6684	6.06706	14.2108	4.93e-11	5.81e-12	-1.203	normal_down
ATP8A2	1.6508	0.226082	0.400801	0.0707157	2.62e-09	4.59e-10	2.868	normal_up
LINC01138	2.4357	1.11302	2.05371	1.01688	4.91e-16	9.7e-18	1.13	normal_up
LINC02724	1.38829	0.428544	0.863603	0.370532	9.99e-10	1.59e-10	1.696	normal_up
SLC26A6	4.62446	1.80688	4.12419	1.53781	3.42e-18	1.4e-20	1.356	normal_up
SNORD12B	1.34993	0.54394	0.867185	0.328754	6.59e-05	2.54e-05	1.311	normal_up
LAMB3	10.9345	34.0498	6.83804	28.1814	4.58e-15	1.51e-16	-1.639	normal_down
H2AJ	149.716	71.5424	105.557	65.5086	4.23e-07	1.12e-07	1.065	normal_up
NOXA1	13.4134	6.61398	11.7161	6.06462	1.26e-08	2.49e-09	1.02	normal_up
H2BC8	24.2747	9.72455	15.9604	8.0718	1.17e-08	2.29e-09	1.32	normal_up
CPXM1	3.83052	7.83125	2.75459	6.48844	5.25e-07	1.42e-07	-1.032	normal_down
P2RX1	1.57229	4.65606	1.02328	3.19769	1.74e-10	2.36e-11	-1.566	normal_down
CAVIN2	9.62161	24.6268	8.23911	21.5496	1.3e-12	9.96e-14	-1.356	normal_down
C5orf30	7.98986	3.6504	6.05007	3.10488	6.38e-10	9.78e-11	1.13	normal_up
B3GNT9	3.84016	8.68242	3.3667	9.15426	1.86e-17	1.48e-19	-1.177	normal_down
ADGRG2	0.527988	1.08205	0.323642	0.492408	0.0102674	0.00602909	-1.035	normal_down
SLCO3A1	0.980242	2.32017	0.845727	2.2634	6.92e-16	1.51e-17	-1.243	normal_down
LINC01869	0.810273	0.290516	0.564123	0.275686	6.01e-11	7.2e-12	1.48	normal_up
TPO	0.528316	0.220199	0.35254	0.0604869	1.46e-09	2.41e-10	1.263	normal_up
FXYD1	0.922507	1.87157	0.627701	1.25547	6.15e-08	1.39e-08	-1.021	normal_down
FOXB2	0.678695	0.0362423	0.125962	0	3.34e-09	5.96e-10	4.227	normal_up
MYL5	5.45537	2.57663	4.59217	2.58349	1.72e-14	6.95e-16	1.082	normal_up
RASSF5	2.41969	4.92368	1.97228	4.52626	2.67e-12	2.28e-13	-1.025	normal_down
CSF3	0.963853	2.23737	0.118614	0.450324	0.000531489	0.000245657	-1.215	normal_down
CCNA2	1.73796	0.723816	1.27022	0.554535	1.15e-13	6.38e-15	1.264	normal_up
AJUBA	2.48976	5.42383	2.08087	5.41963	4.34e-16	8.2e-18	-1.123	normal_down
FLNC	24.7924	81.3162	18.2756	54.1536	1.04e-12	7.75e-14	-1.714	normal_down
H2BC7	4.20452	1.51809	2.16735	0.981553	3.05e-06	9.45e-07	1.47	normal_up
CERK	3.36446	7.21652	3.08417	6.2446	6.76e-14	3.45e-15	-1.101	normal_down
ARHGDIG	1.67048	0.267308	0.739897	0.118313	3.12e-15	9.28e-17	2.644	normal_up
MUC15	0.462371	2.50989	0.279694	1.07646	1.71e-10	2.32e-11	-2.441	normal_down
PCDH7	1.79146	5.97731	1.30618	4.79458	1.22e-17	8.18e-20	-1.738	normal_down
TRIP13	1.25243	0.549089	0.970757	0.431344	1.42e-14	5.66e-16	1.19	normal_up
GATA5	0.854047	2.71776	0.502144	2.22516	4.07e-09	7.38e-10	-1.67	normal_down
SLC38A5	0.730284	1.50603	0.576216	1.04551	6.16e-09	1.15e-09	-1.044	normal_down
SLC38A11	7.41522	3.60151	3.97065	1.86302	0.00015862	6.6e-05	1.042	normal_up
SLC25A10	14.2096	6.54057	11.8464	5.79451	2.22e-14	9.44e-16	1.119	normal_up
TACR2	0.931312	2.10676	0.676179	1.52048	2.39e-10	3.34e-11	-1.178	normal_down
NT5E	2.60978	6.28313	2.29421	5.76356	1.58e-14	6.33e-16	-1.268	normal_down
SLC12A9-AS1	2.54189	1.0487	2.1539	0.964347	9.58e-14	5.14e-15	1.277	normal_up
LINC01607	1.00259	0.491381	0.795338	0.363543	7.72e-07	2.14e-07	1.029	normal_up
RNVU1-27	2.82303	1.05726	0.970292	0.268459	4.59e-12	4.15e-13	1.417	normal_up
CYP4F30P	1.34934	0.283777	0.486639	0.22844	9.21e-06	3.08e-06	2.249	normal_up
CCDC78	1.32289	0.192256	0.683996	0.139407	2.92e-15	8.6e-17	2.783	normal_up
PEX10	23.3965	9.21444	12.8577	6.78445	3.26e-07	8.46e-08	1.344	normal_up
PI16	4.77001	18.7563	1.42272	7.74696	9.39e-09	1.81e-09	-1.975	normal_down
ATRNL1	0.463988	1.4777	0.28723	0.751171	1.19e-10	1.56e-11	-1.671	normal_down
TMEM132A	8.36349	2.61601	6.96304	1.8321	4.86e-17	4.97e-19	1.677	normal_up
MASP1	2.92089	8.35343	1.82636	7.8905	5.04e-10	7.57e-11	-1.516	normal_down
TMPRSS11E	1.6496	3.57372	0.465356	1.09355	0.00182738	0.000932238	-1.115	normal_down
SNORA71A	1.47099	0.276956	0.750716	0.194	8.25e-13	5.99e-14	2.409	normal_up
S1PR5	0.630821	1.52738	0.393991	1.18356	4.22e-10	6.21e-11	-1.276	normal_down
DKK3	14.4197	31.6791	12.2038	30.3622	2.24e-13	1.37e-14	-1.135	normal_down
MAPK8IP2	4.05968	1.61013	2.99566	1.61349	4.03e-10	5.89e-11	1.334	normal_up
PABPC1L2B	2.50404	1.10319	2.36944	0.838978	1.46e-06	4.26e-07	1.183	normal_up
SNHG3	9.08058	3.08609	7.84336	2.11823	5.31e-18	2.79e-20	1.557	normal_up
LOC105371267	3.80613	10.9648	1.97899	9.70992	4.92e-12	4.56e-13	-1.526	normal_down
NEFL	1.01098	2.72094	0.16186	0.784934	2.27e-07	5.75e-08	-1.428	normal_down
DNAH5	3.03851	0.595182	2.08839	0.436363	3.06e-16	5.4e-18	2.352	normal_up
CXCL17	5.32744	16.3059	2.35831	8.18326	8.04e-06	2.66e-06	-1.614	normal_down
PALM3	0.852972	4.67415	0.476804	1.11151	1.24e-07	2.98e-08	-2.454	normal_down
SLIT1	2.12738	0.297326	1.33101	0.177892	9.02e-15	3.35e-16	2.839	normal_up
RHPN1	8.74683	2.73702	7.05978	2.23554	3.61e-16	6.59e-18	1.676	normal_up
CEACAM6	1.58485	4.27315	0.750164	2.01063	0.000102802	4.11e-05	-1.431	normal_down
ISG15	68.2971	17.3545	24.6397	17.1672	6.3e-05	2.42e-05	1.977	normal_up
MAPK12	2.43359	1.14529	1.84977	1.12296	1.27e-09	2.06e-10	1.087	normal_up
MIR3609	13.3347	0.099198	0.18677	0	0.000972984	0.000469467	7.071	normal_up
FOXL2	0.815878	0.150708	0.366331	0.064278	4.27e-08	9.33e-09	2.437	normal_up
SNORD100	3.31476	1.47427	2.89127	1.17042	1.06e-09	1.7e-10	1.169	normal_up
QPRT	1.31269	6.27015	0.979983	4.04854	9.96e-19	1.53e-21	-2.256	normal_down
ANO6	6.0139	14.7473	5.5256	12.6031	3.92e-17	3.73e-19	-1.294	normal_down
ADRA2A	4.63757	1.83094	2.74896	1.23243	1.58e-07	3.89e-08	1.341	normal_up
SH3PXD2B	3.25305	6.78559	2.80309	6.15433	6.3e-14	3.18e-15	-1.061	normal_down
ACSL4	3.41218	7.27289	3.07499	6.20488	3.51e-13	2.28e-14	-1.092	normal_down
HRAT92	1.07199	0.367001	0.732442	0.322708	1.12e-10	1.45e-11	1.546	normal_up
ETV4	11.3636	1.11173	0.459747	0.938733	1.48e-07	3.6e-08	3.354	normal_up
TRPM4	84.1176	26.379	73.0982	23.0572	3.32e-18	1.25e-20	1.673	normal_up
PCDHGB2	1.28275	0.619606	0.781283	0.504187	0.00287489	0.00151068	1.05	normal_up
EZH2	1.75192	0.644102	1.51218	0.540296	1.67e-18	3.63e-21	1.444	normal_up
ARLNC1	27.6993	1.68112	8.96342	0.688748	4.12e-12	3.69e-13	4.042	normal_up
CPNE7	3.10049	1.03846	1.51129	0.325778	2.36e-10	3.29e-11	1.578	normal_up
ATCAY	0.727853	1.81887	0.526193	1.77955	3.01e-10	4.31e-11	-1.321	normal_down
ZBTB7C	0.954785	2.47725	0.698229	1.97073	6.21e-13	4.37e-14	-1.375	normal_down
FOLH1	145.068	45.3824	112.624	30.8982	1.17e-12	8.83e-14	1.677	normal_up
MAPK15	0.897507	0.442074	0.467235	0.28529	0.00840718	0.00485202	1.022	normal_up
GGT6	2.65781	6.77461	1.80067	6.01127	6.76e-13	4.81e-14	-1.35	normal_down
KRT6A	0.915822	2.81641	0.270419	0.575756	0.00236131	0.00122521	-1.621	normal_down
ENPP6	0.583898	1.41269	0.350363	1.03122	1.28e-08	2.53e-09	-1.275	normal_down
TRO	0.741623	1.64793	0.591081	1.55048	3.05e-13	1.93e-14	-1.152	normal_down
DLX1	11.2082	1.50682	8.80627	0.0581196	4.55e-18	2.23e-20	2.895	normal_up
CHP2	0.664755	2.91829	0.248279	2.11117	7.68e-14	3.98e-15	-2.134	normal_down
PHYHIP	1.36518	3.50924	1.03961	2.96105	1.21e-12	9.14e-14	-1.362	normal_down
MAP1B	7.83715	17.9823	6.2669	14.7633	5.89e-10	8.93e-11	-1.198	normal_down
DEFB1	7.31855	16.9521	4.0354	12.6967	3.98e-10	5.8e-11	-1.212	normal_down
EPHA2	3.69049	14.4934	2.28754	6.34979	9.96e-13	7.36e-14	-1.974	normal_down
S100A14	4.05102	16.931	2.32358	11.3705	6.15e-16	1.3e-17	-2.063	normal_down
ZNF185	7.37523	26.0197	5.8093	16.9095	8.39e-17	1.07e-18	-1.819	normal_down
CFAP300	0.694857	1.5152	0.547681	1.39794	3.59e-15	1.1e-16	-1.125	normal_down
NKAIN1	10.5842	2.19452	5.38313	1.02337	2.27e-06	6.88e-07	2.27	normal_up
RHCG	0.443251	1.98221	0.0797207	0.489164	1.48e-07	3.61e-08	-2.161	normal_down
CAVIN1	79.1535	177.085	71.6507	155.359	1.4e-12	1.09e-13	-1.162	normal_down
FAM83H-AS1	15.0148	5.70314	12.3624	4.98331	7.96e-17	9.86e-19	1.397	normal_up
MYOF	9.80131	24.0594	8.24154	23.0145	8.39e-17	1.08e-18	-1.296	normal_down
LYPD6B	1.86519	4.05836	1.31195	2.85781	8.46e-08	1.98e-08	-1.122	normal_down
SRARP	5.97385	0.524983	0.635049	0.305407	0.00585457	0.00326321	3.508	normal_up
LGALS4	0.507069	1.74277	0.272487	0.551004	8.23e-05	3.24e-05	-1.781	normal_down
ETV1	7.08473	1.42301	0.812562	1.26228	0.000477205	0.000218296	2.316	normal_up
FGFRL1	23.078	7.51549	17.2792	7.24616	2.09e-18	6.58e-21	1.619	normal_up
PLA2G2D	0.824985	0.34607	0.262215	0.158554	0.00314969	0.00166544	1.253	normal_up
CES1	8.60207	23.156	6.65964	21.6094	6.88e-11	8.38e-12	-1.429	normal_down
PGR	0.615639	1.68583	0.462468	1.2241	3.32e-13	2.13e-14	-1.453	normal_down
PVT1	2.42706	1.01147	1.99972	0.944659	9.26e-17	1.28e-18	1.263	normal_up
SNORD72	0.468402	0.192867	0.368727	0	3.87e-06	1.21e-06	1.28	normal_up
FGF7	1.31442	3.88073	0.906912	2.40382	9.4e-12	9.33e-13	-1.562	normal_down
KCNK3	4.80632	10.8916	2.80421	9.94805	2.09e-09	3.58e-10	-1.18	normal_down
RGN	1.90869	4.60174	1.55205	4.17546	6.09e-14	3.06e-15	-1.27	normal_down
F5	10.9712	3.88554	4.73149	1.91589	3.33e-05	1.22e-05	1.498	normal_up
SLCO2A1	11.0897	28.5121	10.0046	12.6867	0.00344512	0.00183468	-1.362	normal_down
SCGB2A1	3.71181	9.86567	2.26157	5.87792	1.35e-08	2.69e-09	-1.41	normal_down
PARM1	31.587	67.5974	28.2696	71.028	3.44e-14	1.58e-15	-1.098	normal_down
CTNND2	2.83541	1.27378	2.44273	0.912957	1.41e-11	1.46e-12	1.154	normal_up
BEND4	6.27932	1.98074	5.09021	1.29744	1.94e-12	1.58e-13	1.665	normal_up
LINC00893	1.01046	0.499026	0.847292	0.342977	2.03e-06	6.08e-07	1.018	normal_up
RABEP2	26.3315	13.0343	23.4982	12.1506	9.17e-14	4.87e-15	1.014	normal_up
ABHD2	62.287	31.017	46.9096	31.3435	6.52e-06	2.13e-06	1.006	normal_up
CHTF18	2.68221	1.10496	2.2797	0.891976	1.49e-15	3.82e-17	1.279	normal_up
TUBA4A	7.42935	15.0735	6.14129	14.6284	3.64e-15	1.12e-16	-1.021	normal_down
GRPR	1.53616	0.344972	0.448583	0.263651	0.000495287	0.00022726	2.155	normal_up
SLC25A22	11.0022	5.23543	9.84409	4.94466	2.16e-18	7.1e-21	1.071	normal_up
PPP1R1A	0.729422	2.08055	0.422157	1.47489	1.5e-11	1.55e-12	-1.512	normal_down
SNX31	0.514854	1.34676	0.23481	0.558368	0.00144613	0.000722963	-1.387	normal_down
ILK	5.12283	10.7076	4.93018	8.52183	1.36e-13	7.7e-15	-1.064	normal_down
PILRB	1.14099	0.449605	0.722243	0.332509	7.48e-07	2.07e-07	1.344	normal_up
KANK2	16.1938	38.6967	13.9825	32.513	1.33e-12	1.02e-13	-1.257	normal_down
ATP1B1	21.6739	44.1787	18.4869	39.3202	1.82e-13	1.08e-14	-1.027	normal_down
ANXA6	22.1533	49.4864	20.4205	43.739	4.79e-15	1.6e-16	-1.16	normal_down
ITGB8	1.6852	3.78473	1.38489	3.54799	5.11e-15	1.73e-16	-1.167	normal_down
SLC43A1	27.4535	10.1375	23.5997	7.09166	1.54e-14	6.16e-16	1.437	normal_up
CYP4F22	0.664059	2.98014	0.212211	1.58009	3.56e-13	2.32e-14	-2.166	normal_down
AK5	2.51335	0.611843	1.20559	0.372947	6.5e-11	7.86e-12	2.038	normal_up
RIMS4	0.452874	0.952692	0.246514	0.659177	2.66e-07	6.78e-08	-1.073	normal_down
MSRB3	10.0201	28.7348	8.37222	22.5709	5.88e-15	2.05e-16	-1.52	normal_down
CENPN	14.6316	5.59132	10.8611	4.3049	2.24e-10	3.12e-11	1.388	normal_up
KSR1	0.684541	1.41761	0.571495	1.34258	3.46e-13	2.24e-14	-1.05	normal_down
UBE2C	4.66415	1.35758	2.53583	0.581153	6.88e-15	2.43e-16	1.781	normal_up
CDCA5	1.59266	0.588957	1.12975	0.509797	1.86e-15	4.96e-17	1.435	normal_up
NCCRP1	0.636219	2.08788	0.328532	1.19965	3.02e-08	6.43e-09	-1.714	normal_down
LOC101928295	0.559889	0.182723	0.417555	0.163527	3.24e-08	6.93e-09	1.615	normal_up
H2BC4	23.5133	10.0305	16.9525	8.95485	9.18e-06	3.08e-06	1.229	normal_up
TMEM35A	3.58392	13.8588	2.50043	11.9911	2.93e-17	2.54e-19	-1.951	normal_down
SNPH	1.94338	5.44293	1.71958	3.02468	7.19e-10	1.11e-10	-1.486	normal_down
TMEM74B	0.864453	1.8069	0.487236	0.251403	0.0144321	0.00873522	-1.064	normal_down
KLHL17	2.59174	1.1604	2.34075	1.08513	4.95e-16	9.8e-18	1.159	normal_up
PACSIN1	1.04492	0.504463	0.791456	0.465559	2.94e-09	5.19e-10	1.051	normal_up
MIR7111	1.50016	0.487	1.13628	0.253963	6.88e-09	1.29e-09	1.623	normal_up
ADRA1D	0.748116	2.43176	0.388719	1.7213	6.79e-12	6.47e-13	-1.701	normal_down
RND2	0.756887	2.20586	0.60354	2.15072	1.67e-18	3.47e-21	-1.543	normal_down
SNHG12	2.95959	1.45779	2.85856	1.4097	3.05e-09	5.42e-10	1.022	normal_up
SVIL	13.9238	35.2295	12.3545	27.5302	9.23e-14	4.91e-15	-1.339	normal_down
MARCKSL1	281.062	106.965	260.207	82.1062	2.51e-18	8.8e-21	1.394	normal_up
TMEM210	1.27274	0.548284	0.999856	0.391075	3.21e-12	2.8e-13	1.215	normal_up
ABHD6	2.16369	4.78868	2.10421	3.57795	1.09e-15	2.69e-17	-1.146	normal_down
FAM167A	0.572965	3.55562	0.38404	0.933704	1.52e-09	2.52e-10	-2.634	normal_down
LOC105372441	2.38997	0.645559	1.40138	0.186585	3.51e-16	6.33e-18	1.888	normal_up
PLA2G4C-AS1	1.27475	0.26068	0.781992	0.0845661	3.25e-16	5.85e-18	2.29	normal_up
DOK4	3.30296	7.06902	2.87357	6.89014	1.79e-18	4.32e-21	-1.098	normal_down
VTCN1	1.30763	4.02876	0.604206	3.25361	7.48e-11	9.21e-12	-1.623	normal_down
RIMS3	0.74034	1.77397	0.658038	1.67806	1.69e-12	1.35e-13	-1.261	normal_down
CHST11	1.70921	3.50191	1.40292	2.6051	7.85e-11	9.74e-12	-1.035	normal_down
FBXO17	1.72587	4.37045	1.37745	4.65961	2.02e-16	3.38e-18	-1.34	normal_down
FLRT3	3.60499	8.45164	2.5045	8.75357	7.71e-13	5.53e-14	-1.229	normal_down
CPA6	1.30118	5.09836	0.71045	4.71105	2.52e-11	2.77e-12	-1.97	normal_down
GLYATL1	12.9891	3.88234	10.8565	2.04045	1.38e-11	1.42e-12	1.742	normal_up
RAMP1	148.391	70.4937	109.589	72.1196	2.07e-05	7.33e-06	1.074	normal_up
FEV	9.48121	2.57058	7.27984	1.9769	9.44e-11	1.2e-11	1.883	normal_up
FILIP1	0.508113	1.53645	0.336813	0.930073	8.27e-12	8.1e-13	-1.596	normal_down
MPP6	2.36845	1.01166	1.84702	1.01735	1.34e-14	5.3e-16	1.227	normal_up
TMED11P	1.56136	0.0843279	0.294473	0.0390615	3.45e-14	1.59e-15	4.211	normal_up
CCDC40	1.25064	0.61803	1.10439	0.595507	3.44e-15	1.04e-16	1.017	normal_up
PLAC9	3.11494	8.14455	1.64825	5.15878	4.76e-10	7.07e-11	-1.387	normal_down
KLF5	11.3592	26.5891	8.89072	17.799	9.03e-09	1.73e-09	-1.227	normal_down
COL23A1	1.00895	2.49503	0.70029	2.11547	1.98e-12	1.62e-13	-1.306	normal_down
TM4SF1-AS1	2.09855	0.992674	1.49885	0.739952	3.73e-07	9.8e-08	1.08	normal_up
MCC	2.3759	6.00251	1.92383	5.50926	3.52e-16	6.4e-18	-1.337	normal_down
APOBEC3D	0.837116	1.88347	0.624801	1.6846	1.08e-12	8.1e-14	-1.17	normal_down
ABO	1.26366	3.13793	0.531987	2.17868	4.65e-11	5.45e-12	-1.312	normal_down
SDC1	31.5216	63.9105	24.8374	45.0476	1.2e-06	3.44e-07	-1.02	normal_down
C1QTNF9B	0.814992	0.205747	0.310577	0.128175	0.000413322	0.000187335	1.986	normal_up
IZUMO4	2.44747	1.18311	1.90415	1.05394	2.91e-08	6.18e-09	1.049	normal_up
RPL22L1	22.083	9.08092	16.8406	6.68299	3.17e-15	9.46e-17	1.282	normal_up
C19orf81	2.44317	0.477025	0.794448	0.232959	5.28e-05	2.01e-05	2.357	normal_up
DAB1	0.732599	1.61911	0.316139	1.4839	5.32e-15	1.83e-16	-1.144	normal_down
WFDC2	26.2344	121.776	16.409	67.512	1.03e-15	2.49e-17	-2.215	normal_down
CTTNBP2	0.617045	1.69994	0.537547	1.25283	1.5e-11	1.55e-12	-1.462	normal_down
TMEM200B	3.6981	9.52719	3.19291	7.75302	4.58e-13	3.11e-14	-1.365	normal_down
DNMBP-AS1	1.29224	0.558403	1.13148	0.516192	9.2e-13	6.75e-14	1.21	normal_up
FLNB-AS1	1.06393	0.523075	0.854198	0.401376	4.59e-08	1.01e-08	1.024	normal_up
CNN1	132.104	401.207	104.15	268.423	1.12e-13	6.15e-15	-1.603	normal_down
RSPO3	1.60013	3.80807	1.2031	3.00781	1.27e-07	3.04e-08	-1.251	normal_down
MELK	1.08585	0.362178	0.696026	0.22505	9.96e-14	5.37e-15	1.584	normal_up
PTGS1	2.73781	15.4302	1.64491	4.73488	4.86e-14	2.35e-15	-2.495	normal_down
PPM1E	3.05281	1.17982	2.11343	0.721448	3.94e-08	8.54e-09	1.372	normal_up
PDGFD	3.17887	6.89734	2.64368	6.8652	3.62e-14	1.69e-15	-1.118	normal_down
HAS3	0.901875	2.57618	0.441619	0.860811	4.96e-07	1.33e-07	-1.514	normal_down
REXO2	32.1174	15.5417	25.9886	14.2462	1.64e-11	1.71e-12	1.047	normal_up
FOXD3	0.753021	0.325906	0.335815	0.211857	0.00808918	0.00464981	1.208	normal_up
PLA2G4D	1.33964	3.87017	0.154777	0.34472	0.00203125	0.00104405	-1.531	normal_down
MNX1	0.869784	0.324165	0.485258	0.0194491	1.44e-12	1.12e-13	1.424	normal_up
CHRD	2.22071	1.06958	1.59977	1.01274	2.55e-06	7.78e-07	1.054	normal_up
SNHG19	163.992	57.2692	117.611	44.2583	1.06e-11	1.06e-12	1.518	normal_up
NETO2	1.56538	0.367763	1.17544	0.268367	8.32e-18	4.84e-20	2.09	normal_up
GSTM1	3.07115	28.3669	0.698253	13.0056	6.72e-09	1.26e-09	-3.207	normal_down
CBX8	2.99551	1.33923	2.85561	1.22517	1.79e-18	4.97e-21	1.161	normal_up
ABCC3	1.41382	3.00748	1.04882	1.70739	2.87e-05	1.04e-05	-1.089	normal_down
FOXM1	1.57351	0.584288	1.13366	0.399261	1.52e-15	3.93e-17	1.429	normal_up
AURKA	1.46183	0.727149	1.09232	0.604858	1.87e-12	1.52e-13	1.007	normal_up
SNORD15B	3.90857	0.229667	0.383181	0.146365	2.09e-05	7.39e-06	4.089	normal_up
CDK5R1	1.0015	0.435035	0.833504	0.429432	3.62e-14	1.69e-15	1.203	normal_up
LOC105370969	1.61518	3.72194	1.08207	3.53361	2.93e-11	3.28e-12	-1.204	normal_down
HSD11B1	2.5441	6.98881	1.76619	3.83812	2.17e-05	7.69e-06	-1.458	normal_down
H2BC15	0.804107	0.355837	0.687244	0.311181	1.51e-15	3.9e-17	1.176	normal_up
LINC02541	0.77748	1.56571	0.592148	1.4596	3.24e-08	6.93e-09	-1.01	normal_down
VAX2	1.35845	0.462295	0.877393	0.280027	1.9e-08	3.88e-09	1.555	normal_up
CYP24A1	0.650171	1.43871	0.201538	0.780096	0.000305389	0.000134484	-1.146	normal_down
GLYATL1B	0.738462	0.170861	0.424469	0.10539	1.66e-10	2.25e-11	2.112	normal_up
BRSK2	1.02305	0.207725	0.332482	0.152675	3.99e-07	1.05e-07	2.3	normal_up
SERPINA5	0.494617	38.9571	0.255379	1.7435	1.51e-15	3.9e-17	-6.299	normal_down
ADGRA2	11.5491	25.0338	9.7337	21.8904	3.71e-09	6.68e-10	-1.116	normal_down
RNVU1-15	1.55397	0.253743	0.341387	0.107695	6.63e-05	2.56e-05	2.615	normal_up
PTGER3	0.402175	0.868978	0.296876	0.71922	7.52e-11	9.29e-12	-1.111	normal_down
KCNB1	0.526995	1.26351	0.410056	0.991687	6.14e-11	7.38e-12	-1.262	normal_down
HPD	0.400694	1.16055	0.25482	0.976552	2e-14	8.37e-16	-1.534	normal_down
FRMD3	0.615878	2.18934	0.535434	0.883082	3.15e-07	8.14e-08	-1.83	normal_down
PHGR1	3.39428	0.404759	1.22728	0.114005	5.07e-14	2.48e-15	3.068	normal_up
BGN	123.067	61.4043	100.406	46.1921	4.74e-08	1.05e-08	1.003	normal_up
PCDHB2	2.90063	1.26952	2.10266	0.918864	2.65e-05	9.56e-06	1.192	normal_up
BAIAP3	6.51019	3.14148	5.86504	2.75026	3.36e-12	2.94e-13	1.051	normal_up
NRG2	0.421744	1.26516	0.300979	1.22591	1.36e-17	9.77e-20	-1.585	normal_down
GAS1	4.63138	11.0925	3.33226	8.4971	1.39e-12	1.08e-13	-1.26	normal_down
HMMR	1.13496	0.434251	0.782521	0.235315	5.98e-13	4.18e-14	1.386	normal_up
LRRIQ1	0.731198	0.292674	0.539672	0.289055	9.58e-09	1.84e-09	1.321	normal_up
BICD1	3.63015	1.22304	2.80919	0.968228	8.37e-16	1.88e-17	1.57	normal_up
KRT15	16.7084	50.2893	8.33205	34.2945	4.04e-08	8.78e-09	-1.59	normal_down
LRP4	0.945544	2.01778	0.76679	1.93977	1.32e-12	1.01e-13	-1.094	normal_down
PDZRN4	1.92317	5.93061	1.52426	5.24585	2.06e-15	5.57e-17	-1.625	normal_down
TROAP	0.849742	0.248519	0.533156	0.138278	1.18e-16	1.76e-18	1.774	normal_up
EPCAM	118.537	53.258	107.839	47.0048	2.79e-16	4.89e-18	1.154	normal_up
ALB	2.73718	0.135822	0.210905	0.0865609	1.07e-07	2.53e-08	4.333	normal_up
MPP2	1.1643	3.2453	0.982387	2.94069	1.13e-16	1.67e-18	-1.479	normal_down
TINAGL1	6.61663	15.4337	5.47228	12.559	1.05e-15	2.56e-17	-1.222	normal_down
ARHGAP40	0.4635	0.949723	0.183201	0.421508	1.6e-05	5.58e-06	-1.035	normal_down
MYLK	24.7172	99.7194	19.0482	74.7151	1.11e-17	7.29e-20	-2.012	normal_down
METTL26	36.5582	18.2562	31.1219	16.315	1.15e-13	6.32e-15	1.002	normal_up
LRMP	0.584193	1.28086	0.417107	0.92697	9.34e-09	1.79e-09	-1.133	normal_down
DLX2	1.19439	0.225402	0.663215	0.0115287	1.92e-17	1.59e-19	2.406	normal_up
SMIM22	24.0347	9.6776	16.59	6.61053	0.000139023	5.71e-05	1.312	normal_up
CAPNS2	0.894746	3.37596	0.275152	1.39618	1.5e-08	3e-09	-1.916	normal_down
PLCL1	1.24734	3.72198	0.881146	2.68511	1.34e-12	1.03e-13	-1.577	normal_down
TRG-AS1	2.02786	4.2953	0.773346	1.33489	0.00697084	0.00395769	-1.083	normal_down
MFAP5	0.797181	1.79459	0.406024	0.768398	0.000393292	0.000177433	-1.171	normal_down
DNAJB4	3.4929	8.51297	2.89477	6.21366	1.76e-14	7.15e-16	-1.285	normal_down
HOXC4	2.58414	0.530706	1.88318	0.15509	8.03e-17	1.01e-18	2.284	normal_up
DUOX2	0.47648	2.71644	0.156093	0.854981	6.17e-13	4.33e-14	-2.511	normal_down
C4A	3.02422	1.22691	1.96402	0.765654	1.67e-06	4.92e-07	1.302	normal_up
RAPGEFL1	1.81488	4.97608	1.38733	2.68122	5.09e-09	9.35e-10	-1.455	normal_down
PGM5	15.3307	54.7236	11.6115	42.9096	1.21e-15	3.03e-17	-1.836	normal_down
CPT1B	0.567433	0.20829	0.473661	0.15595	4.21e-12	3.79e-13	1.446	normal_up
SLC16A5	2.79279	8.89647	1.8132	9.10857	3.15e-17	2.82e-19	-1.672	normal_down
EPHA10	1.51363	0.336449	1.41938	0.291988	2.86e-20	2e-24	2.17	normal_up
HFE	1.41325	3.4277	1.25724	3.46626	2.02e-18	6.23e-21	-1.278	normal_down
LOC441204	1.60729	0.772	1.30379	0.562474	1.69e-08	3.43e-09	1.058	normal_up
KCNN2	12.6993	6.15921	8.68586	5.21753	0.000314357	0.000138653	1.044	normal_up
SMPDL3B	10.8533	3.48911	9.67333	2.8491	1.23e-16	1.85e-18	1.637	normal_up
SRMS	4.56568	1.42829	2.89986	1.2266	3.83e-07	1.01e-07	1.677	normal_up
ZNF516	2.26311	5.32562	2.04506	5.13376	1.49e-17	1.1e-19	-1.235	normal_down
ACTG2	232.775	798.365	170.364	539.46	4.66e-14	2.24e-15	-1.778	normal_down
RAB38	0.976189	2.56779	0.774275	2.19885	4.27e-15	1.37e-16	-1.395	normal_down
GALNT5	0.432759	0.936531	0.313919	0.830611	3.15e-07	8.14e-08	-1.114	normal_down
GSTM5	1.52609	4.38625	1.18874	3.32883	3.15e-14	1.43e-15	-1.523	normal_down
COMP	21.1647	5.14527	10.7333	1.57758	2.3e-10	3.22e-11	2.04	normal_up
PNCK	1.71679	4.13098	1.27635	3.27157	2.37e-11	2.58e-12	-1.267	normal_down
DMD	1.68903	4.50385	1.30783	3.62579	6.98e-14	3.57e-15	-1.415	normal_down
SNORA60	1.35377	0.573275	0.935463	0.51105	8.45e-07	2.36e-07	1.24	normal_up
RBPMS2	6.25271	14.5026	5.52875	10.8579	1.26e-10	1.65e-11	-1.214	normal_down
YJEFN3	2.22132	0.689055	1.64969	0.458656	6.54e-11	7.92e-12	1.689	normal_up
MATK	2.53569	0.482936	1.43982	0.381868	5.63e-14	2.8e-15	2.392	normal_up
NHS	0.545349	1.3532	0.423638	1.25148	4.56e-14	2.18e-15	-1.311	normal_down
NCMAP	0.789853	1.74065	0.564419	1.24399	0.000206202	8.78e-05	-1.14	normal_down
GLOD5	0.87426	0.38086	0.730517	0.343993	1.51e-13	8.66e-15	1.199	normal_up
SNORD88A	3.28692	0.605241	2.40476	0.328754	2.95e-16	5.19e-18	2.441	normal_up
CD38	7.61598	20.5943	3.53058	14.1774	6.46e-08	1.47e-08	-1.435	normal_down
GNAL	1.40935	3.78547	1.22844	3.53839	4.26e-18	2.03e-20	-1.425	normal_down
CYP2T1P	1.22656	2.96804	0.961551	2.93108	8.49e-16	1.91e-17	-1.275	normal_down
CLEC3A	0.68717	2.86314	0.0868385	0.334518	0.00753171	0.00430459	-2.059	normal_down
CBR3	12.4443	6.18655	8.56162	5.78266	2.47e-05	8.88e-06	1.008	normal_up
LOC100288175	1.52611	0.510952	1.0782	0.425621	1.1e-11	1.11e-12	1.579	normal_up
CDKN3	1.29014	0.557955	0.859398	0.329988	7.81e-13	5.63e-14	1.209	normal_up
BAIAP2L2	2.94455	0.694559	1.23814	0.399379	2.69e-10	3.81e-11	2.084	normal_up
LINC01637	0.606297	1.21484	0.477339	1.15593	1.54e-13	8.97e-15	-1.003	normal_down
ELL3	0.792848	0.327445	0.721293	0.283176	9.45e-14	5.04e-15	1.276	normal_up
PRTFDC1	1.29122	2.82798	1.17712	2.56157	3.7e-12	3.28e-13	-1.131	normal_down
LURAP1	0.805932	2.21915	0.64925	2.32299	3.1e-19	3.65e-22	-1.461	normal_down
VGLL3	8.57771	4.2209	1.20669	3.8033	0.00672728	0.0038034	1.023	normal_up
ERVH48-1	3.98338	0.660291	0.644039	0.134218	1.57e-12	1.25e-13	2.593	normal_up
CENPU	2.51255	1.24367	1.78489	0.934868	1.17e-09	1.89e-10	1.015	normal_up
SCGB1A1	19.1802	101.219	3.84398	59.2669	8.54e-09	1.63e-09	-2.4	normal_down
FCER1A	2.31884	5.01033	1.72485	3.80786	1.1e-07	2.62e-08	-1.112	normal_down
RAB9B	1.16529	4.37742	0.916724	2.98291	8.9e-17	1.2e-18	-1.909	normal_down
KLKP1	4.09373	2.04317	3.15105	1.86111	1.16e-06	3.31e-07	1.003	normal_up
TRPC4	1.13223	2.57018	0.911273	2.17543	2.27e-10	3.17e-11	-1.183	normal_down
AOX1	3.66828	17.9676	2.57663	16.207	2.67e-19	2.61e-22	-2.292	normal_down
CASQ2	2.0274	4.64125	0.970051	2.36724	1.44e-06	4.21e-07	-1.195	normal_down
PTTG1	2.74184	1.14774	1.82808	0.867733	4.95e-11	5.86e-12	1.256	normal_up
KLK14	6.60867	1.44697	1.09708	0.682193	0.00165062	0.000835014	2.191	normal_up
GNG13	1.16127	0.163344	0.430851	0.0930018	7.79e-12	7.55e-13	2.83	normal_up
RALGAPA2	16.0887	6.52164	13.027	6.76955	1.42e-13	8.13e-15	1.303	normal_up
GDPD1	4.24087	1.62662	3.36971	1.4833	9.23e-14	4.91e-15	1.382	normal_up
CERS1	0.758913	0.131557	0.426994	0.101638	1.67e-16	2.71e-18	2.528	normal_up
GPR160	23.2802	11.1698	21.0153	8.58988	2.89e-13	1.81e-14	1.06	normal_up
FAM222A-AS1	0.705552	0.173005	0.558072	0.138251	2.24e-15	6.23e-17	2.028	normal_up
CACHD1	1.88916	4.37503	1.59141	4.33448	5.54e-15	1.92e-16	-1.212	normal_down
LMNTD2	1.64961	0.806065	1.40517	0.644636	3.51e-09	6.3e-10	1.033	normal_up
RAD51	0.907837	0.443151	0.619397	0.441972	2.17e-07	5.46e-08	1.035	normal_up
DLK2	3.63624	7.95163	2.40736	7.32462	2.75e-11	3.05e-12	-1.129	normal_down
FHL1	26.9412	78.308	18.0662	58.9885	8.69e-14	4.57e-15	-1.539	normal_down
CHRDL1	16.4132	61.4761	12.8694	44.0689	3.1e-16	5.51e-18	-1.905	normal_down
FAT4	0.744599	1.64677	0.527499	1.11994	2.84e-08	6.01e-09	-1.145	normal_down
GPM6B	3.10353	6.91951	2.6357	5.62879	6.6e-13	4.69e-14	-1.157	normal_down
RSPH1	3.67466	1.67174	2.76424	1.54395	3.29e-10	4.72e-11	1.136	normal_up
CST2	25.8433	2.29341	3.37869	0.389095	4.21e-12	3.79e-13	3.494	normal_up
AMH	0.912604	0.102827	0.285383	0.0710889	2.51e-10	3.53e-11	3.15	normal_up
CCNB2	2.65715	1.11999	2.10754	0.907678	2.44e-14	1.06e-15	1.246	normal_up
NCAPH	0.946926	0.359692	0.624803	0.242623	6.5e-12	6.16e-13	1.396	normal_up
CCER2	0.739202	0.195466	0.540248	0.133945	4.58e-11	5.36e-12	1.919	normal_up
MIR6859-1	0.541474	0.115391	0.287579	0	1.12e-05	3.81e-06	2.23	normal_up
RPL36A	24.55	12.1163	19.6143	9.82444	1.53e-11	1.59e-12	1.019	normal_up
SIX2	1.34703	3.55212	0.773733	1.7737	8.72e-06	2.91e-06	-1.399	normal_down
RNF180	2.05988	4.12754	1.93561	3.73312	7.78e-15	2.8e-16	-1.003	normal_down
MIR5692B	0.755675	0.254236	0.473233	0.187874	6.39e-05	2.46e-05	1.572	normal_up
STAC2	1.04861	17.0014	0.536913	1.62411	5.86e-08	1.32e-08	-4.019	normal_down
TRIB1	66.5416	25.1901	50.2343	15.2692	4.45e-12	4.02e-13	1.401	normal_up
AGMAT	1.67596	0.715882	1.23326	0.592592	4.1e-09	7.44e-10	1.227	normal_up
SERPINF2	7.10731	19.6586	5.85848	10.7424	6.26e-07	1.71e-07	-1.468	normal_down
SAMD5	4.31939	1.60253	2.98693	1.14942	5.84e-11	6.98e-12	1.43	normal_up
PLA2G2A	907.093	267.675	292.053	119.019	0.000159932	6.66e-05	1.761	normal_up
MAK	0.635993	0.208414	0.398456	0.160285	1.1e-11	1.11e-12	1.61	normal_up
RNF128	1.28083	2.58545	0.814249	2.36361	4.21e-11	4.91e-12	-1.013	normal_down
KCNMA1	3.4106	8.62188	2.75461	6.82796	1.84e-13	1.09e-14	-1.338	normal_down
PLBD1	2.43925	6.45455	2.12046	6.04657	1.73e-15	4.55e-17	-1.404	normal_down
FRRS1L	0.761133	1.65879	0.531734	1.43174	2.1e-08	4.33e-09	-1.124	normal_down
PLEKHS1	5.44811	2.68027	3.83028	2.03221	3.74e-05	1.39e-05	1.023	normal_up
ADAM2	1.56256	0.328829	0.397745	0.025958	2.15e-11	2.32e-12	2.249	normal_up
FAM13A-AS1	0.772995	0.313836	0.5787	0.275678	3.43e-10	4.94e-11	1.3	normal_up
C7	15.171	36.1185	9.74225	17.7914	2.32e-05	8.29e-06	-1.251	normal_down
EBF2	0.577731	0.236115	0.355116	0.0757289	4.58e-10	6.8e-11	1.291	normal_up
PODXL2	62.271	23.1436	57.1679	18.4038	1.46e-16	2.31e-18	1.428	normal_up
TIMP3	1.375	3.62606	1.10472	2.86963	3.21e-12	2.8e-13	-1.399	normal_down
LDB3	3.60479	11.6669	1.85862	7.12554	1.69e-14	6.82e-16	-1.694	normal_down
KITLG	3.75858	8.99667	3.26424	8.03052	5.21e-17	5.4e-19	-1.259	normal_down
SMS	231.478	86.8462	121.648	75.8175	1.18e-06	3.4e-07	1.414	normal_up
ITGB4	10.7069	22.3524	8.46541	19.9501	6.79e-12	6.47e-13	-1.062	normal_down
ADRA1A	0.601483	2.40561	0.37952	1.60821	5.32e-15	1.83e-16	-2	normal_down
NR4A3	3.40859	7.26952	1.21828	2.86331	0.000157211	6.54e-05	-1.093	normal_down
SLCO1A2	0.72881	0.196636	0.136366	0.0248989	3.84e-08	8.32e-09	1.89	normal_up
NUSAP1	3.20351	1.59612	2.23516	1.17515	1.3e-07	3.12e-08	1.005	normal_up
ZNF571-AS1	0.557703	0.261075	0.391706	0.234823	4.03e-06	1.27e-06	1.095	normal_up
GPRASP1	3.13817	6.63016	2.81526	6.4725	9.58e-14	5.14e-15	-1.079	normal_down
TENM2	0.434595	1.093	0.302365	0.758526	1.66e-09	2.77e-10	-1.331	normal_down
HOXB7	1.24591	5.68618	0.840132	1.09084	0.0127883	0.00766239	-2.19	normal_down
SLC8A1	1.20836	3.21767	0.934437	2.6365	1.32e-13	7.43e-15	-1.413	normal_down
LINC01238	1.3339	0.487537	1.0526	0.386027	2.03e-11	2.17e-12	1.452	normal_up
MET	2.87784	5.81863	2.24391	5.33622	2.87e-11	3.21e-12	-1.016	normal_down
COLEC12	14.3735	6.10579	12.581	5.6472	2.67e-12	2.28e-13	1.235	normal_up
NOL4	0.901336	0.256712	0.326899	0.139709	1.42e-05	4.93e-06	1.812	normal_up
RNY1	0.657745	0.222622	0.252486	0.144773	0.00963431	0.00562429	1.563	normal_up
RNU4ATAC	1.21038	0.574057	0.529788	0.237506	0.00077779	0.000369026	1.076	normal_up
SELE	5.15822	11.8716	2.33295	5.04605	0.00742182	0.00423763	-1.203	normal_down
PROM1	0.896291	2.33098	0.349384	1.7018	1.06e-10	1.37e-11	-1.379	normal_down
FAM107A	7.10028	21.5743	5.28584	21.7304	8.9e-17	1.17e-18	-1.603	normal_down
RASL10B	0.607368	5.28868	0.497886	0.794472	4.68e-08	1.03e-08	-3.122	normal_down
IL33	6.16013	13.5211	5.46423	10.5979	3.22e-09	5.74e-10	-1.134	normal_down
FFAR2	5.97365	1.82148	4.91017	1.13905	1.29e-11	1.32e-12	1.714	normal_up
PPP1R14B-AS1	0.983807	0.437032	0.791738	0.318253	3.77e-11	4.32e-12	1.171	normal_up
HCAR2	0.864287	3.19529	0.618292	1.53344	1.94e-07	4.84e-08	-1.886	normal_down
ZNF692	11.4759	5.48534	10.7849	5.39665	3.19e-12	2.77e-13	1.065	normal_up
ALDH1A3	80.535	39.922	71.0609	42.4033	8.51e-09	1.63e-09	1.012	normal_up
MIR4326	0.600663	0.198652	0.379819	0	3.08e-05	1.12e-05	1.596	normal_up
TTC6	3.79857	1.82781	3.41777	1.84051	1.4e-10	1.85e-11	1.055	normal_up
STEAP2-AS1	0.772413	0.342327	0.569371	0.203137	1.05e-11	1.05e-12	1.174	normal_up
TCEAL2	5.73867	15.992	4.28434	14.8649	2.24e-15	6.26e-17	-1.479	normal_down
STX19	10.7635	3.89482	9.3273	2.87884	7.64e-16	1.68e-17	1.467	normal_up
TEX45	0.655363	0.190731	0.348938	0.117413	1.72e-11	1.82e-12	1.781	normal_up
TBX2	2.83105	6.26555	2.35815	3.08345	0.00718288	0.00408813	-1.146	normal_down
ETNK2	2.1633	5.00867	1.96264	4.89201	7.87e-20	3.39e-23	-1.211	normal_down
SLC26A1	1.32918	0.624991	1.20973	0.565812	1.04e-12	7.75e-14	1.089	normal_up
SRRM2-AS1	0.672373	0.232209	0.573888	0.204326	1.52e-17	1.13e-19	1.534	normal_up
DKK1	2.66835	8.20412	1.20854	2.71359	0.000122158	4.96e-05	-1.62	normal_down
SEC31B	1.11367	0.500334	0.969273	0.465482	3.42e-09	6.12e-10	1.154	normal_up
SPON2	243.208	52.0611	132.406	30.1253	1.46e-09	2.41e-10	2.224	normal_up
HSPB3	0.972256	3.04347	0.0792031	0.961261	3.01e-07	7.75e-08	-1.646	normal_down
SNHG18	3.96705	10.339	2.66131	9.30714	1.64e-15	4.29e-17	-1.382	normal_down
LOC105377590	1.48623	0.607763	1.19369	0.412345	4.12e-10	6.03e-11	1.29	normal_up
LINC00092	0.826391	1.79	0.652108	1.67172	1.13e-14	4.35e-16	-1.115	normal_down
C8orf34-AS1	7.16158	3.05471	5.98201	2.80838	1.68e-08	3.4e-09	1.229	normal_up
NCALD	5.38823	2.57687	4.10478	2.42355	7.67e-05	3e-05	1.064	normal_up
CDK1	2.35632	1.11781	1.49532	0.75558	5.14e-08	1.14e-08	1.076	normal_up
LFNG	25.4213	12.6062	19.8438	10.2462	2.31e-08	4.8e-09	1.012	normal_up
CXCL11	5.29136	2.05816	2.76051	1.07973	8.33e-06	2.77e-06	1.362	normal_up
CYP26B1	0.587217	1.90922	0.367475	0.904385	4.25e-06	1.35e-06	-1.701	normal_down
FRMPD3	0.994914	0.290716	0.891246	0.261398	9.58e-15	3.61e-16	1.775	normal_up
CYP4B1	3.12668	14.0518	1.66144	9.23966	8.9e-17	1.18e-18	-2.168	normal_down
PTP4A3	43.3483	17.1181	31.5491	12.5103	7.02e-14	3.61e-15	1.34	normal_up
RTN1	8.2853	4.06475	6.21494	3.73876	3.11e-07	8.04e-08	1.027	normal_up
BANK1	7.36377	2.77693	2.8647	1.82534	0.00115101	0.000562775	1.407	normal_up
MYOCD	1.74109	5.76022	1.25692	5.16965	1.33e-16	2.06e-18	-1.726	normal_down
PIMREG	0.752574	0.271873	0.525764	0.166265	2.35e-14	1.01e-15	1.469	normal_up
MESP1	26.6136	10.657	17.4654	9.71493	6.38e-05	2.46e-05	1.32	normal_up
CRTAC1	0.654337	10.1048	0.386152	1.86774	9.26e-16	2.17e-17	-3.949	normal_down
SV2B	0.444283	1.3871	0.196799	0.693459	4.74e-06	1.52e-06	-1.643	normal_down
DUSP4	4.00782	11.8256	2.41848	4.76443	0.000322175	0.00014253	-1.561	normal_down
ID4	9.15258	27.1918	6.67897	26.0426	3.42e-18	1.41e-20	-1.571	normal_down
CCDC3	5.99538	12.7439	4.27793	8.53448	6.81e-09	1.28e-09	-1.088	normal_down
S100B	1.62424	4.00637	1.00073	2.57627	6e-09	1.12e-09	-1.303	normal_down
TSPAN18	3.08268	9.68439	2.66945	7.74351	3.83e-15	1.2e-16	-1.651	normal_down
NAV2	1.00767	2.43523	0.788243	2.28493	2.03e-15	5.47e-17	-1.273	normal_down
TRPC6	0.438132	1.14746	0.33762	0.974146	9.9e-15	3.75e-16	-1.389	normal_down
H2BU1	1.8075	0.496122	1.24155	0.415814	2.71e-15	7.81e-17	1.865	normal_up
NEAT1	50.6987	20.9522	37.5968	12.6822	1.19e-10	1.56e-11	1.275	normal_up
NRP2	1.79791	3.81932	1.40378	3.15287	2.57e-09	4.49e-10	-1.087	normal_down
CDC42EP3	8.7663	19.782	8.05731	17.3474	7.75e-13	5.58e-14	-1.174	normal_down
LRRN1	12.3837	4.35349	6.18506	3.72121	0.00139828	0.000696499	1.508	normal_up
BEND3	1.88372	0.919441	1.48395	0.846791	3.01e-09	5.34e-10	1.035	normal_up
S100A8	1.96662	4.5311	1.07223	2.41566	0.000431137	0.000195985	-1.204	normal_down
LINC02585	1.722	0.580151	1.41399	0.481562	2.31e-15	6.5e-17	1.57	normal_up
CDCA8	1.8294	0.756409	1.46196	0.6258	9.2e-16	2.15e-17	1.274	normal_up
YPEL1	1.3618	0.563446	1.24725	0.540199	3.1e-17	2.74e-19	1.273	normal_up
EFHD1	3.4045	7.84244	2.76026	5.3988	7.42e-08	1.71e-08	-1.204	normal_down
FOLR1	0.604759	2.59987	0.315166	1.35801	1.82e-13	1.08e-14	-2.104	normal_down
FAM222A	3.70578	1.08327	2.55787	0.763598	1.29e-16	1.94e-18	1.774	normal_up
HACD4	0.715797	1.43525	0.61017	1.39923	3.52e-11	4.02e-12	-1.004	normal_down
BEND5	1.36782	2.84152	1.13668	2.72612	8.78e-16	2.03e-17	-1.055	normal_down
WNT3A	0.532568	1.24436	0.32445	1.11382	9.5e-08	2.24e-08	-1.224	normal_down
HIF3A	0.512426	1.5822	0.351081	1.15921	5.07e-14	2.48e-15	-1.627	normal_down
FUT2	0.792033	2.19614	0.438037	1.01068	5.1e-08	1.13e-08	-1.471	normal_down
CHIT1	1.64138	0.439291	0.641794	0.0822442	1.03e-07	2.44e-08	1.902	normal_up
ST6GALNAC2	0.982288	2.62159	0.758251	2.25034	4.66e-16	8.96e-18	-1.416	normal_down
CCDC69	5.9981	15.7694	5.21261	13.0443	1.42e-13	8.13e-15	-1.395	normal_down
MBNL1-AS1	1.14121	2.97696	0.962561	2.39225	3.84e-13	2.54e-14	-1.383	normal_down
CCDC80	5.12369	12.3273	3.59532	6.49613	9.18e-06	3.08e-06	-1.267	normal_down
PGM5-AS1	9.38304	32.1558	5.19082	25.1965	4.53e-14	2.16e-15	-1.777	normal_down
PDK4	16.5528	92.7608	8.93887	39.2676	2.28e-11	2.47e-12	-2.486	normal_down
CCDC154	4.25335	2.02097	3.43089	1.60136	4.56e-08	1e-08	1.074	normal_up
MS4A8	9.50041	4.05974	4.54489	1.12193	1e-08	1.94e-09	1.227	normal_up
KRT5	36.5073	117.646	23.7249	95.9023	4.82e-15	1.61e-16	-1.688	normal_down
TMEM45B	16.1068	6.13914	9.14729	4.43802	2.54e-05	9.12e-06	1.392	normal_up
RGS11	4.62532	1.39034	3.19731	1.38089	1.47e-12	1.15e-13	1.734	normal_up
SPON1	4.34114	13.5886	3.17961	9.96216	4.85e-12	4.48e-13	-1.646	normal_down
LY6D	0.748447	7.49352	0.151315	1.18848	2.55e-08	5.35e-09	-3.324	normal_down
PLEKHB1	9.53165	4.62392	7.45503	4.09675	3.72e-10	5.37e-11	1.044	normal_up
SERPINB1	6.48975	14.5642	5.09977	12.1119	5.42e-13	3.73e-14	-1.166	normal_down
SLC39A2	1.03366	13.3017	0.118135	2.55197	6.57e-14	3.33e-15	-3.686	normal_down
PRICKLE2	1.42314	3.63756	1.2449	3.53977	6.13e-18	3.31e-20	-1.354	normal_down
SPEG	1.50724	3.43757	1.13817	2.90925	4.17e-11	4.83e-12	-1.189	normal_down
RAB7B	1.5095	3.83895	1.1983	4.15398	9.7e-17	1.35e-18	-1.347	normal_down
PLS3	6.07212	12.5252	5.54749	11.9082	1.61e-16	2.58e-18	-1.045	normal_down
PRR22	2.12747	0.957004	1.81616	0.778957	2.37e-10	3.32e-11	1.153	normal_up
ULBP2	0.584962	0.199547	0.227537	0.129581	0.000111665	4.5e-05	1.552	normal_up
RBFOX3	1.02179	3.98411	0.726893	2.68144	4.45e-15	1.45e-16	-1.963	normal_down
VWA5A	2.6053	6.11753	2.30927	5.52873	1.03e-16	1.46e-18	-1.232	normal_down
HAAO	2.48903	5.36325	1.93999	4.83216	2.2e-13	1.33e-14	-1.108	normal_down
IL18R1	0.543897	1.35952	0.439561	0.707779	5.08e-05	1.93e-05	-1.322	normal_down
H4-16	2.83639	1.22306	1.78689	1.02512	2.49e-06	7.6e-07	1.214	normal_up
HAGHL	1.60926	0.387004	0.971318	0.235707	8.63e-14	4.53e-15	2.056	normal_up
C1QL1	0.539835	2.36624	0.210575	1.05635	2.58e-07	6.57e-08	-2.132	normal_down
CRISP2	0.605383	1.21267	0.1748	0.517291	7.24e-05	2.82e-05	-1.002	normal_down
PDIA2	1.78372	0.105232	0.340811	0.0711419	5.45e-11	6.5e-12	4.083	normal_up
HOXD11	0.878247	2.23522	0.564079	2.03565	5.45e-11	6.5e-12	-1.348	normal_down
GAL	2.66149	0.833176	1.8133	0.175382	8.78e-16	2.01e-17	1.676	normal_up
ALDH1L2	0.4744	1.59007	0.350198	1.11922	4.91e-13	3.36e-14	-1.745	normal_down
ACE	2.81045	6.19092	2.37942	3.95746	1.26e-08	2.49e-09	-1.139	normal_down
ATXN2-AS	1.37068	0.560948	1.07714	0.493469	2.54e-13	1.56e-14	1.289	normal_up
TSLP	0.570755	2.15454	0.400018	1.51761	1.5e-12	1.18e-13	-1.916	normal_down
EGLN3	1.30831	2.65479	0.968117	1.72504	4.25e-06	1.35e-06	-1.021	normal_down
HCG11	1.94437	4.16361	1.69423	4.05852	1.53e-15	3.97e-17	-1.099	normal_down
ARHGEF38	6.01894	2.10954	5.44965	1.8152	7.15e-17	8.46e-19	1.513	normal_up
SNORA3B	0.754752	0.211129	0.578006	0.131412	2.99e-09	5.29e-10	1.838	normal_up
BMERB1	5.38205	12.8503	4.97556	10.4281	3e-14	1.33e-15	-1.256	normal_down
SLC27A2	7.0362	3.51798	6.39932	3.6868	7.58e-11	9.36e-12	1	normal_up
NPY6R	0.421204	1.93601	0.106253	0.726462	4.06e-15	1.3e-16	-2.2	normal_down
CLEC3B	5.698	11.5317	3.78925	10.966	3.24e-08	6.93e-09	-1.017	normal_down
KIFC1	2.09767	0.81361	1.49813	0.593337	5.53e-14	2.74e-15	1.366	normal_up
MCAM	10.3407	21.6863	8.82495	15.7665	2.42e-10	3.39e-11	-1.068	normal_down
TCEAL7	2.42421	5.87062	2.02967	4.54642	7.8e-12	7.58e-13	-1.276	normal_down
RBMS3	1.27386	3.07107	1.12503	2.76312	3.5e-17	3.26e-19	-1.27	normal_down
SKA3	0.809613	0.25457	0.582942	0.144788	4.74e-16	9.23e-18	1.669	normal_up
C19orf18	1.99979	0.811322	1.52376	0.737975	3.11e-11	3.5e-12	1.301	normal_up
ID3	31.9987	73.8168	24.5505	64.4796	6.08e-13	4.26e-14	-1.206	normal_down
PROK1	2.46955	5.99335	1.16176	4.09601	5.17e-08	1.15e-08	-1.279	normal_down
NUF2	0.549851	0.238249	0.370794	0.159088	2.52e-11	2.77e-12	1.207	normal_up
RNASE1	20.0991	41.441	17.7767	29.2348	4.94e-05	1.87e-05	-1.044	normal_down
ERN2	0.514313	1.69185	0.164081	1.02938	4.15e-07	1.1e-07	-1.718	normal_down
LYVE1	0.609335	3.1094	0.389693	1.4677	1.86e-11	1.97e-12	-2.351	normal_down
BHMT2	1.54758	4.32029	1.29825	3.56765	3.97e-13	2.63e-14	-1.481	normal_down
IRF7	13.9834	6.67609	11.6994	6.22493	4.45e-13	3e-14	1.067	normal_up
C16orf89	1.61837	3.66513	1.00735	3.2376	3.68e-09	6.63e-10	-1.179	normal_down
LIME1	1.06234	0.431637	0.914383	0.360632	7.63e-11	9.43e-12	1.299	normal_up
CPB1	1.54879	0.530577	0.509489	0.160031	0.000850727	0.000407203	1.546	normal_up
CEP55	0.9112	0.371989	0.600264	0.256459	1.89e-10	2.59e-11	1.293	normal_up
PDGFC	4.43724	9.05462	4.03853	8.1741	1.1e-13	5.99e-15	-1.029	normal_down
DPT	6.68128	23.7725	3.50719	16.9146	1.19e-11	1.2e-12	-1.831	normal_down
GAS6-DT	0.561517	1.35213	0.49667	1.15924	1.05e-13	5.67e-15	-1.268	normal_down
ARX	2.04233	0.950036	0.911462	0.426324	0.00891646	0.00517027	1.104	normal_up
TIMP4	1.64742	4.32268	0.821758	2.94594	1.75e-08	3.55e-09	-1.392	normal_down
PLBD1-AS1	0.4888	2.13865	0.329202	2.01147	1.9e-18	5.46e-21	-2.129	normal_down
MMP10	4.63265	2.28044	2.51312	0.602264	7.96e-07	2.22e-07	1.023	normal_up
EDIL3	2.14815	5.1487	1.61005	3.58223	8.73e-09	1.67e-09	-1.261	normal_down
SNCG	9.01922	29.4971	5.73991	26.9883	6.16e-17	6.9e-19	-1.71	normal_down
CCN5	1.08699	3.36094	0.356492	1.90061	1.32e-10	1.74e-11	-1.629	normal_down
TMEM252	1.21548	5.31365	0.754528	4.00349	6.25e-16	1.33e-17	-2.128	normal_down
COLCA2	1.32942	2.89249	1.19655	2.4431	2.6e-16	4.47e-18	-1.122	normal_down
BUB1	0.773937	0.309141	0.528929	0.248569	3.43e-10	4.94e-11	1.324	normal_up
CXCL10	12.4817	6.01669	6.95272	4.35298	0.000310293	0.000136752	1.053	normal_up
MANEAL	7.73867	3.64847	6.87401	3.51274	5.85e-14	2.93e-15	1.085	normal_up
GPR87	2.01592	6.99929	1.28278	6.05565	6.36e-16	1.36e-17	-1.796	normal_down
TLCD1	15.2448	5.9543	13.0826	5.17082	5.99e-17	6.62e-19	1.356	normal_up
MAP3K20	5.7648	13	5.12954	10.0384	3.41e-12	2.99e-13	-1.173	normal_down
NTRK2	0.497357	1.0472	0.358158	0.926177	3.2e-08	6.84e-09	-1.074	normal_down
GDF15	215.522	58.7159	152.284	42.7924	1.74e-12	1.39e-13	1.876	normal_up
SMIM10L2B	1.28837	2.75488	0.974004	2.94905	3.41e-12	2.99e-13	-1.096	normal_down
LOC283194	3.31171	1.20826	2.73669	1.03114	1.89e-11	2e-12	1.455	normal_up
SYNM	27.3807	96.5176	20.7618	67.6535	4.24e-15	1.36e-16	-1.818	normal_down
RGMB-AS1	5.82531	2.48434	4.46222	2.20582	7.96e-09	1.51e-09	1.229	normal_up
SNORD6	2.71884	1.09047	2.24143	0.893013	1.62e-10	2.19e-11	1.318	normal_up
ANK2	0.54542	1.38918	0.433179	0.918922	4.19e-11	4.87e-12	-1.349	normal_down
H2BC20P	4.66837	1.67436	3.32008	1.30698	2.6e-15	7.44e-17	1.479	normal_up
SPC25	0.814597	0.300156	0.563389	0.266971	3e-12	2.59e-13	1.44	normal_up
MNX1-AS1	1.89694	0.375492	1.15367	0.0728305	3.18e-12	2.76e-13	2.337	normal_up
SCRG1	0.706623	1.69246	0.555626	1.42516	8.71e-11	1.1e-11	-1.26	normal_down
CYP27A1	16.0469	36.7196	9.04179	32.5593	1.75e-13	1.04e-14	-1.194	normal_down
CEND1	0.874719	2.70951	0.626351	1.72624	4.67e-12	4.26e-13	-1.631	normal_down
DUOX1	1.50361	6.06378	0.99615	4.03759	9.17e-16	2.13e-17	-2.012	normal_down
MDH1B	0.960536	0.389572	0.567114	0.345676	1.05e-06	2.97e-07	1.302	normal_up
TSPAN2	3.96796	8.82485	3.51605	8.44964	2.58e-13	1.59e-14	-1.153	normal_down
PIP	10.4034	1038	1.07989	3.03637	0.00511616	0.00281469	-6.641	normal_down
KCNIP3	0.580545	1.39771	0.488284	1.29415	1.25e-15	3.15e-17	-1.268	normal_down
NSG1	2.39293	8.07632	1.38297	3.90969	4.85e-12	4.48e-13	-1.755	normal_down
DUSP15	0.478313	1.03313	0.324275	0.806256	1.46e-10	1.94e-11	-1.111	normal_down
AOC1	5.62417	25.1379	0.857004	5.02679	3.7e-07	9.71e-08	-2.16	normal_down
ASS1	25.9053	55.5379	18.9954	36.7415	5.25e-07	1.42e-07	-1.1	normal_down
ENTPD5	39.9792	17.7493	34.6902	15.407	5.61e-09	1.04e-09	1.171	normal_up
BOP1	17.9427	7.76234	15.236	6.92387	8.58e-18	5.04e-20	1.209	normal_up
APOBEC3G	1.31351	4.16577	1.04586	3.29314	8.54e-16	1.93e-17	-1.665	normal_down
ALDH1A2	2.22085	6.44785	1.81126	5.66224	6.76e-16	1.47e-17	-1.538	normal_down
ESRP2	15.7173	7.44787	14.9312	7.35492	4.85e-16	9.51e-18	1.077	normal_up
ARHGAP23	3.0344	7.79487	2.50763	7.50746	1.43e-16	2.24e-18	-1.361	normal_down
C2CD4C	0.851442	0.172843	0.529363	0.134904	8.32e-16	1.86e-17	2.3	normal_up
PRKCB	1.0545	3.62753	0.751955	2.36623	1.32e-13	7.43e-15	-1.782	normal_down
TARBP1	6.54704	3.12591	5.75879	2.98594	2e-14	8.37e-16	1.067	normal_up
SNORD83A	0.948757	0.435435	0.64511	0.191274	5.33e-06	1.72e-06	1.124	normal_up
TBX5	0.587587	2.02685	0.29136	1.18541	2.39e-05	8.56e-06	-1.786	normal_down
PKIB	7.05213	2.27586	4.49861	1.69993	4.48e-13	3.03e-14	1.632	normal_up
NEGR1	0.61186	1.45394	0.473631	0.978984	3.06e-07	7.89e-08	-1.249	normal_down
MECOM	1.40386	3.61272	1.14412	3.14492	1.16e-14	4.52e-16	-1.364	normal_down
WNT10A	0.529959	1.41162	0.354661	1.08683	3.63e-11	4.15e-12	-1.413	normal_down
NNAT	3.85185	1.19014	0.625121	0.858586	0.00424747	0.00229853	1.694	normal_up
DIXDC1	4.51976	9.34305	4.22004	8.13552	1.43e-13	8.2e-15	-1.048	normal_down
FSCN2	0.784285	0.373945	0.668232	0.316506	8.71e-11	1.1e-11	1.069	normal_up
CERS4	45.2794	22.2668	41.8283	20.3407	6.54e-16	1.41e-17	1.024	normal_up
COL4A6	1.66068	5.88583	1.20118	5.17614	1.26e-17	8.8e-20	-1.825	normal_down
RTN4RL2	1.60147	0.629486	1.37632	0.626664	8.69e-14	4.57e-15	1.347	normal_up
KIF20A	1.21915	0.414335	0.7864	0.252773	8.25e-13	5.98e-14	1.557	normal_up
VPS9D1-AS1	7.59386	2.05854	6.45064	1.64377	1.13e-18	1.83e-21	1.883	normal_up
PRKG1	1.00926	3.04156	0.798579	2.15597	5.27e-14	2.6e-15	-1.592	normal_down
SGCA	4.28992	9.89643	3.05292	6.93151	1.02e-09	1.63e-10	-1.206	normal_down
FOXD3-AS1	1.26201	0.319998	0.479584	0.205372	0.000203535	8.66e-05	1.98	normal_up
CAP2	4.97745	10.7479	4.42746	8.43329	2.75e-10	3.9e-11	-1.111	normal_down
CYP3A5	1.02661	4.57381	0.400646	2.70926	6.8e-14	3.48e-15	-2.156	normal_down
CXCL6	1.2711	2.67391	0.696332	2.08929	2.62e-08	5.5e-09	-1.073	normal_down
H3C10	7.86719	3.14048	4.89916	1.51911	1.7e-11	1.79e-12	1.325	normal_up
SPTBN2	23.0173	11.1238	21.2656	10.4718	3.02e-14	1.34e-15	1.049	normal_up
LINC00261	0.685786	1.79698	0.109652	0.700753	4.05e-06	1.28e-06	-1.39	normal_down
SERHL2	5.40549	1.947	1.95648	1.32982	0.00100728	0.000487357	1.473	normal_up
HBA2	3.10346	6.72302	1.50122	2.93182	5.59e-05	2.13e-05	-1.115	normal_down
DNASE1L2	0.751708	0.274194	0.54638	0.211852	2.17e-09	3.74e-10	1.455	normal_up
ARMC12	0.896093	0.432289	0.688686	0.354955	3.11e-09	5.54e-10	1.052	normal_up
PCDHB8	1.18602	0.319572	0.319671	0.111645	3.35e-05	1.23e-05	1.892	normal_up
UFSP1	3.54477	1.67383	3.02796	1.67074	3.46e-13	2.24e-14	1.083	normal_up
SHISAL1	0.956707	2.51339	0.755446	2.31257	5.2e-13	3.57e-14	-1.393	normal_down
TENM3	0.698733	1.59368	0.57109	1.30188	6.01e-11	7.2e-12	-1.19	normal_down
SORCS2	0.8927	1.90582	0.65528	1.33138	6.82e-07	1.87e-07	-1.094	normal_down
ATF7-NPFF	0.716406	0.351614	0.636869	0.25956	1.33e-07	3.2e-08	1.027	normal_up
SHC2	21.2179	10.2521	19.0425	10.5234	5.6e-13	3.87e-14	1.049	normal_up
ME1	2.6554	8.06381	2.14997	5.78916	6.83e-15	2.41e-16	-1.603	normal_down
MCCC2	80.2469	33.0568	57.9563	27.1862	2.71e-09	4.76e-10	1.28	normal_up
RAC3	21.0804	8.21387	16.1263	7.75312	1.82e-16	3e-18	1.36	normal_up
ITGA9	3.07516	7.13766	2.52958	6.29002	1.98e-10	2.73e-11	-1.215	normal_down
PRAC1	290.394	107.249	242.352	100.284	3.93e-13	2.61e-14	1.437	normal_up
ASPHD1	3.46862	1.01804	2.60955	0.971955	8.9e-17	1.21e-18	1.769	normal_up
CAV2	2.95532	7.93414	2.67942	7.36468	2.93e-17	2.54e-19	-1.425	normal_down
HOXB2	1.9065	5.40726	1.47589	2.98998	2.56e-12	2.17e-13	-1.504	normal_down
LOC100506098	0.574126	1.49868	0.403594	0.977734	1.65e-09	2.75e-10	-1.384	normal_down
COL10A1	3.05147	0.576929	1.22848	0.0677142	7.76e-14	4.02e-15	2.403	normal_up
LIX1	0.329033	1.05821	0.123629	0.830768	1.24e-13	6.91e-15	-1.685	normal_down
SLC4A4	48.1712	23.3715	36.4396	18.7831	3.69e-05	1.36e-05	1.043	normal_up
MIR4666A	0.472368	0.0928466	0.274756	0	1.17e-07	2.79e-08	2.347	normal_up
SEC23A	4.34497	9.12448	4.15345	7.41638	8.51e-14	4.44e-15	-1.07	normal_down
KLHL5	5.60811	11.282	5.20343	9.46233	1.85e-09	3.12e-10	-1.008	normal_down
HOXB3	0.87788	2.25318	0.591894	1.27595	8.93e-08	2.1e-08	-1.36	normal_down
JPH4	2.0109	8.43458	1.39823	6.18115	5.97e-17	6.55e-19	-2.068	normal_down
COL28A1	1.52967	0.70215	0.984356	0.624337	8.8e-05	3.49e-05	1.123	normal_up
RET	4.1811	1.51045	1.82359	1.15509	0.0135694	0.00816935	1.469	normal_up
GLIS3	0.60914	2.1222	0.509758	1.10381	2.42e-11	2.64e-12	-1.801	normal_down
ANGPTL1	1.08083	4.27382	0.745849	2.34736	1.31e-10	1.73e-11	-1.983	normal_down
MEIS2	2.98718	7.91525	2.43361	8.5257	7.02e-14	3.61e-15	-1.406	normal_down
RRAS	47.3545	94.7232	41.5043	81.6173	5.82e-16	1.19e-17	-1	normal_down
FAXDC2	3.2296	8.59296	2.62729	8.40498	1.66e-18	3.02e-21	-1.412	normal_down
PAQR6	5.43889	1.16032	3.52661	0.753851	6.65e-15	2.34e-16	2.229	normal_up
APOE	54.3172	17.683	34.6532	12.4734	4.24e-11	4.95e-12	1.619	normal_up
PEG3	0.767221	1.58911	0.682793	1.3735	1.86e-13	1.11e-14	-1.051	normal_down
EFEMP1	11.7738	29.971	9.92702	24.799	1.34e-14	5.3e-16	-1.348	normal_down
CDK18	1.50573	4.11645	1.33626	2.16811	1.57e-07	3.84e-08	-1.451	normal_down
ACTL10	5.38867	2.06449	3.72086	1.81434	6.62e-08	1.51e-08	1.384	normal_up
NEFH	129.141	280.857	51.1393	205.235	1.5e-05	5.2e-06	-1.121	normal_down
MIR5704	1.62155	0.121625	0.641329	0	1.37e-11	1.41e-12	3.737	normal_up
ARHGAP20	0.603778	1.83893	0.439485	1.62677	5.63e-16	1.15e-17	-1.607	normal_down
C3orf70	1.89852	4.72887	1.58268	4.23796	3.14e-14	1.42e-15	-1.317	normal_down
PLEKHA2	3.28482	7.65313	3.04214	7.38359	3.42e-18	1.4e-20	-1.22	normal_down
E2F5	2.32287	1.13691	2.04486	1.08328	5.7e-17	6.1e-19	1.031	normal_up
H4C5	7.41303	1.62827	3.39376	0.702845	1.23e-10	1.61e-11	2.187	normal_up
SLMAP	6.23587	13.5495	5.90718	10.1654	9.33e-16	2.19e-17	-1.12	normal_down
NEK5	1.4289	0.420621	1.11535	0.295986	4.91e-16	9.7e-18	1.764	normal_up
H2AW	43.2158	13.0512	37.4559	9.45934	9.68e-18	6.1e-20	1.727	normal_up
PRR16	14.2752	3.804	8.99711	2.47978	2.53e-10	3.55e-11	1.908	normal_up
IQGAP3	0.721578	0.218695	0.471958	0.132065	2.47e-14	1.07e-15	1.722	normal_up
CNTN1	3.67611	9.08759	2.71147	6.83787	5.16e-09	9.49e-10	-1.306	normal_down
KIFC2	5.67647	2.39162	4.80851	2.16655	6.28e-09	1.17e-09	1.247	normal_up
SNORA26	3.6512	0.907584	2.68044	0.717886	5.53e-14	2.74e-15	2.008	normal_up
H1-4	3.70997	1.40548	1.7955	0.563493	5.52e-10	8.35e-11	1.4	normal_up
ITGA5	10.8701	23.8908	8.51673	16.6539	1.13e-07	2.69e-08	-1.136	normal_down
DCN	16.2048	34.3297	11.6974	21.9358	3.27e-06	1.02e-06	-1.083	normal_down
AKR1B1	6.37905	67.1661	5.53235	12.0452	1.94e-13	1.16e-14	-3.396	normal_down
PTGDS	67.1074	161.734	46.0776	154.08	8.46e-12	8.3e-13	-1.269	normal_down
C20orf194	2.38259	5.11931	2.30682	4.64333	1.42e-14	5.66e-16	-1.103	normal_down
SNORA33	6.95571	2.42731	5.87337	1.82701	4.65e-13	3.16e-14	1.519	normal_up
H4C4	1.97799	0.66541	1.12674	0.378514	1.58e-10	2.13e-11	1.572	normal_up
DEFB132	1.40768	6.28266	1.00004	2.29257	3.13e-06	9.7e-07	-2.158	normal_down
ERG	18.7533	3.23168	2.20278	1.5909	0.000385068	0.000173453	2.537	normal_up
NKX2-3	1.01668	0.0460467	0.714041	0.00942174	3.5e-20	1.1e-23	4.465	normal_up
KLHL13	1.02527	2.09793	0.912068	1.89977	1.98e-14	8.21e-16	-1.033	normal_down
LINC01018	0.552836	1.29317	0.336797	1.27303	4.4e-14	2.09e-15	-1.226	normal_down
MTG1	2.19697	1.08865	2.01564	0.960181	2.94e-13	1.85e-14	1.013	normal_up
S100A9	12.5389	27.2397	7.36321	14.8336	0.000629008	0.000293857	-1.119	normal_down
TPRN	9.0259	4.00499	7.5584	3.57084	8.32e-18	4.84e-20	1.172	normal_up
SSTR1	5.61819	1.33584	1.99955	0.865759	7.6e-07	2.1e-07	2.072	normal_up
CAV1	15.6441	52.341	13.2617	38.4465	2.79e-16	4.89e-18	-1.742	normal_down
SNORA73B	31.0599	0.967464	2.53245	0.544509	3.74e-15	1.17e-16	5.005	normal_up
GNAZ	2.37343	7.80014	1.98951	6.20752	9.26e-17	1.27e-18	-1.717	normal_down
FENDRR	1.8645	4.69141	1.42768	3.67536	4.77e-08	1.05e-08	-1.331	normal_down
SCN7A	1.43698	3.22953	0.993856	2.0047	2.2e-06	6.64e-07	-1.168	normal_down
RFX6	0.570427	0.212518	0.134268	0.0820325	0.0104618	0.00615564	1.424	normal_up
TMEM184A	8.26835	3.39977	7.40643	3.38192	4.77e-17	4.77e-19	1.282	normal_up
PCDHB16	1.81112	0.742778	1.13666	0.501005	2.55e-05	9.17e-06	1.286	normal_up
SLC47A1	0.517546	1.31014	0.419865	1.0702	5.58e-15	1.93e-16	-1.34	normal_down
PALLD	20.5692	57.5331	18.3578	44.4752	3.02e-14	1.35e-15	-1.484	normal_down
RAB17	8.98436	3.24339	8.1557	2.30873	1.1e-17	7.06e-20	1.47	normal_up
CHST9	0.647289	1.49964	0.344714	1.2197	6.27e-11	7.56e-12	-1.212	normal_down
RNU1-153P	0.90529	0.441698	0.665298	0.299939	8.42e-05	3.32e-05	1.035	normal_up
PRKCA	3.05056	6.82287	2.47795	5.04684	2.51e-12	2.11e-13	-1.161	normal_down
ANO1	4.7314	26.7071	3.97959	9.84253	1.04e-15	2.51e-17	-2.497	normal_down
CTF1	3.98623	9.84064	3.27947	9.34221	1.98e-18	5.97e-21	-1.304	normal_down
VCL	17.1045	44.5194	14.8014	33.6489	2.7e-13	1.67e-14	-1.38	normal_down
GJC1	1.35613	2.98998	1.16586	2.28586	3.79e-11	4.35e-12	-1.141	normal_down
ARHGEF40	3.24075	7.77847	3.03895	5.59476	6.17e-13	4.33e-14	-1.263	normal_down
TMEM40	0.433687	1.50379	0.260818	0.958477	7.19e-14	3.7e-15	-1.794	normal_down
MIR26B	0.618469	0.254002	0.42497	0.130071	6.7e-08	1.53e-08	1.284	normal_up
MIR100HG	2.17161	4.85552	1.90813	4.32195	2.6e-11	2.86e-12	-1.161	normal_down
LOC101928731	0.622011	2.17415	0.400467	1.51923	1.22e-15	3.09e-17	-1.805	normal_down
LENG9	15.4496	7.61428	13.1214	6.65837	8.27e-12	8.1e-13	1.021	normal_up
GOLGA8A	2.78346	1.37709	1.80634	1.00164	0.000868458	0.000416055	1.015	normal_up
HLF	2.74497	6.35882	2.48173	5.23307	1.78e-11	1.88e-12	-1.212	normal_down
C5orf34	0.578224	1.16265	0.511712	0.903948	5.56e-10	8.41e-11	-1.008	normal_down
MIR4429	0.836318	0.303068	0.351895	0.206597	0.00649834	0.0036585	1.464	normal_up
SOX8	0.871409	0.355814	0.689392	0.349464	1.52e-10	2.04e-11	1.292	normal_up
TGFB3	10.9053	23.2817	7.37061	22.7075	8.51e-07	2.38e-07	-1.094	normal_down
CAND2	0.979845	2.05664	0.821527	1.9802	1.11e-13	6.1e-15	-1.07	normal_down
KIF12	6.58745	2.93952	3.61838	2.65242	0.00332378	0.00176518	1.164	normal_up
RELL2	1.13608	0.560644	0.938882	0.555381	4.27e-11	4.99e-12	1.019	normal_up
SEMG1	21.5414	11623.8	0.0612491	1.10361	1.19e-09	1.93e-10	-9.076	normal_down
MEIS1	1.64027	3.7074	1.40746	3.26566	1.42e-13	8.06e-15	-1.176	normal_down
LOC400710	4.31737	0.980504	1.01447	0.549288	0.0082211	0.00473312	2.139	normal_up
FLJ20021	89.6191	37.3098	69.6902	32.5124	1.01e-10	1.29e-11	1.264	normal_up
CRYBA2	1.09593	0.343277	0.690495	0.243913	3.01e-09	5.34e-10	1.675	normal_up
ARL4D	3.92356	14.0676	2.80013	8.62502	8.03e-17	1.01e-18	-1.842	normal_down
TMEM238	10.4504	3.23007	8.45833	2.8758	1.87e-15	5.01e-17	1.694	normal_up
SLC51B	0.872085	2.25081	0.733329	1.64442	3.61e-10	5.21e-11	-1.368	normal_down
NCAM1	0.922606	3.1228	0.511797	2.23079	4.12e-13	2.75e-14	-1.759	normal_down
EDNRA	7.69636	18.3234	6.43803	17.7678	5.98e-13	4.18e-14	-1.251	normal_down
PITPNM3	1.17499	2.36969	1.02353	2.33993	1.01e-14	3.82e-16	-1.012	normal_down
POU5F1B	0.679258	0.235413	0.550926	0.18728	5.03e-16	9.99e-18	1.529	normal_up
C22orf23	0.875451	2.00724	0.811132	2.06228	8.27e-17	1.05e-18	-1.197	normal_down
SLC2A9	0.510417	2.71804	0.422499	1.33236	4.86e-18	2.48e-20	-2.413	normal_down
MIR4653	1.69335	0.69911	1.27605	0.534082	4.17e-08	9.09e-09	1.276	normal_up
ACER1	0.611934	1.3621	0.332138	0.911991	0.000164802	6.89e-05	-1.154	normal_down
RGS7BP	0.768126	2.18255	0.595491	1.74177	2.27e-11	2.45e-12	-1.507	normal_down
PLA2G7	37.7051	11.3566	24.5341	9.61883	6.54e-11	7.92e-12	1.731	normal_up
HSPA4L	0.636072	1.71659	0.520279	1.59491	5.14e-17	5.29e-19	-1.432	normal_down
GJB3	1.14007	3.63974	0.705808	2.26047	4.19e-11	4.87e-12	-1.675	normal_down
MIR559	0.62544	0.234323	0.417614	0.1571	1.63e-05	5.68e-06	1.416	normal_up
SCAT2	0.618186	0.254551	0.522173	0.1836	1.93e-09	3.27e-10	1.28	normal_up
MRAP2	2.3871	5.17265	2.02744	4.7994	2.64e-15	7.59e-17	-1.116	normal_down
DBNDD1	7.69014	2.9045	6.96758	2.20416	1.82e-16	3e-18	1.405	normal_up
ITGA8	6.23254	13.4054	3.76309	9.94593	1.83e-05	6.42e-06	-1.105	normal_down
PIP5K1B	0.638996	1.88205	0.482802	1.37196	9.98e-16	2.39e-17	-1.558	normal_down
OLFM4	44.665	187.023	8.99767	40.3154	5.08e-05	1.93e-05	-2.066	normal_down
CLDN8	31.9291	14.7478	24.9533	11.42	1.21e-08	2.37e-09	1.114	normal_up
CASKIN1	0.718954	0.21787	0.598242	0.200488	5.4e-16	1.09e-17	1.722	normal_up
AMOT	3.66088	9.52261	2.84663	5.69225	1.62e-09	2.69e-10	-1.379	normal_down
METTL24	0.550997	1.57673	0.426902	1.16104	2.98e-12	2.57e-13	-1.517	normal_down
ADM2	9.70078	3.97026	8.16975	3.83742	2.5e-13	1.53e-14	1.289	normal_up
NECAB1	0.589351	2.01689	0.468768	1.72846	7.03e-19	1.03e-21	-1.775	normal_down
C5orf49	3.14427	1.53233	2.48897	1.57456	4.24e-11	4.95e-12	1.037	normal_up
KRT7	13.1433	39.4623	7.09723	22.2721	9.15e-08	2.15e-08	-1.586	normal_down
MIR23A	1.64759	4.14273	0.483725	1.00194	0.00410655	0.00221825	-1.33	normal_down
LINC02571	0.441148	0.0609988	0.209092	0.0316455	2e-08	4.12e-09	2.854	normal_up
EXOSC10-AS1	0.912171	0.435676	0.782015	0.370921	5.4e-12	5.04e-13	1.066	normal_up
PRSS12	0.48309	1.03324	0.347487	0.843872	4.22e-08	9.2e-09	-1.097	normal_down
MMP26	1.93215	0.244071	1.16347	0.0999695	2.24e-15	6.25e-17	2.985	normal_up
TGFBR3	3.85301	10.7898	3.37735	8.15995	1.29e-14	5.06e-16	-1.486	normal_down
CALD1	57.4875	138.722	51.5647	128.454	4.94e-14	2.39e-15	-1.271	normal_down
APLN	3.73143	1.38692	2.35741	1.13916	1.55e-07	3.79e-08	1.428	normal_up
CACNA1D	6.11488	1.33238	3.11362	0.833471	2.46e-14	1.07e-15	2.198	normal_up
PHYHIPL	0.430472	1.57823	0.278885	1.38349	1.79e-18	5.02e-21	-1.874	normal_down
NFE2L3	3.16623	1.54776	2.3588	1.24437	8.01e-09	1.53e-09	1.033	normal_up
TNFRSF18	1.95353	0.905997	1.20779	0.803492	0.00011473	4.64e-05	1.109	normal_up
GRIN3A	3.70106	0.552661	0.585191	0.34586	0.0103636	0.00609208	2.743	normal_up
MRPL41	82.6482	35.7675	69.5829	34.3495	2.46e-14	1.07e-15	1.208	normal_up
PAQR8	1.78397	8.28745	1.56577	3.96236	3.73e-16	6.86e-18	-2.216	normal_down
DAAM2	2.37146	7.17722	1.85372	6.10136	5.41e-15	1.86e-16	-1.598	normal_down
TRPC1	1.10555	2.34565	0.971158	1.91933	4.89e-12	4.52e-13	-1.085	normal_down
ELAVL2	0.814049	0.262199	0.443631	0.0776586	1.56e-09	2.59e-10	1.634	normal_up
RASL12	11.0632	34.6071	9.06303	24.6499	1.05e-14	4e-16	-1.645	normal_down
IL1RL2	0.48998	1.08299	0.343345	0.827113	2.7e-08	5.69e-09	-1.144	normal_down
PCP4	38.2518	106.278	27.0792	70.925	8.66e-11	1.09e-11	-1.474	normal_down
CBX2	1.08151	0.372143	0.661932	0.247202	7e-12	6.69e-13	1.539	normal_up
HS3ST4	1.91524	0.860461	1.38965	0.619166	7.28e-06	2.4e-06	1.154	normal_up
H1-2	306.007	148.001	235.36	119.655	5.71e-06	1.85e-06	1.048	normal_up
LINC01503	2.07356	4.38771	1.58921	4.02539	7.58e-14	3.91e-15	-1.081	normal_down
MICAL2	4.57083	2.27324	3.4023	2.09874	3.27e-06	1.02e-06	1.008	normal_up
GSTM3	7.5215	31.5706	6.11766	24.1308	3.23e-17	2.94e-19	-2.069	normal_down
PENK	1.03493	5.0292	0.381409	3.10141	2.27e-14	9.71e-16	-2.281	normal_down
C4orf19	0.830427	1.85967	0.495688	1.5043	4.19e-11	4.87e-12	-1.163	normal_down
TBX4	0.908455	4.27039	0.224659	2.67766	4.99e-06	1.61e-06	-2.233	normal_down
MIPEP	26.1574	8.04848	12.3255	6.97033	0.000108716	4.37e-05	1.7	normal_up
B3GNT8	1.18378	3.2233	0.905083	2.70466	4.5e-17	4.44e-19	-1.445	normal_down
LRRN3	0.497895	1.37667	0.221736	0.989718	3.27e-14	1.5e-15	-1.467	normal_down
PCSK6	1.54183	0.516055	1.3978	0.424337	4.42e-14	2.11e-15	1.579	normal_up
B3GALT2	0.854672	2.51448	0.569761	1.9316	9.37e-14	5e-15	-1.557	normal_down
MIR6819	0.468327	0.186037	0.324459	0	0.000235666	0.000101685	1.332	normal_up
RNVU1-3	0.930748	0.315561	0.520383	0.112863	5.37e-08	1.2e-08	1.56	normal_up
COL2A1	12.1236	0.822215	0.495072	0.12311	0.00120959	0.000594381	3.882	normal_up
SP5	4.65979	1.4249	2.68595	1.26922	1.97e-08	4.04e-09	1.709	normal_up
PLLP	0.895933	2.69104	0.742686	1.69404	2.67e-14	1.17e-15	-1.587	normal_down
SOX7	1.59637	3.81497	1.23303	2.67976	2.85e-11	3.18e-12	-1.257	normal_down
SYT9	0.466972	1.22131	0.256304	0.772601	4.91e-10	7.34e-11	-1.387	normal_down
EHD2	17.89	40.4052	16.1529	32.7212	1.9e-12	1.54e-13	-1.175	normal_down
EDN3	0.723884	2.46627	0.330539	1.88373	4.19e-11	4.87e-12	-1.768	normal_down
TMC5	18.6219	8.39931	15.8106	8.1612	3.45e-08	7.42e-09	1.149	normal_up
VAV3	0.94369	2.12705	0.695219	1.88851	2.98e-11	3.34e-12	-1.172	normal_down
FERMT2	6.22018	15.4104	5.66898	12.1266	1.36e-14	5.4e-16	-1.309	normal_down
FADS2	15.5351	36.9854	7.11331	21.6389	2.88e-09	5.08e-10	-1.251	normal_down
PPP1R12B	10.8496	26.0897	8.57088	21.228	3.22e-13	2.05e-14	-1.266	normal_down
LINC01082	2.60917	5.84435	2.03343	4.32931	0.000162002	6.76e-05	-1.163	normal_down
CYP2J2	6.33366	2.41541	4.60391	2.04869	1.05e-08	2.03e-09	1.391	normal_up
CENPM	2.72019	0.910409	1.99325	0.587169	3.83e-15	1.2e-16	1.579	normal_up
SPAG5	1.46108	0.661023	1.12365	0.517839	4.12e-14	1.94e-15	1.144	normal_up
CAPN10-DT	0.782357	0.304085	0.654499	0.270728	1.41e-13	7.99e-15	1.363	normal_up
RGS9	0.744491	1.95655	0.525025	1.44277	1.48e-10	1.97e-11	-1.394	normal_down
HSD17B13	2.06696	12.876	0.497435	3.81423	7.72e-07	2.14e-07	-2.639	normal_down
HR	0.920085	1.98291	0.719653	1.82562	1.52e-11	1.58e-12	-1.108	normal_down
MEX3A	3.33305	1.07744	2.10849	0.701269	4.15e-09	7.55e-10	1.629	normal_up
TGM4	60.734	380.862	1.50567	5.26318	0.0145203	0.00879365	-2.649	normal_down
PAGE4	6.60921	14.4693	3.9785	8.5911	1.18e-05	4.03e-06	-1.13	normal_down
CCK	3.53507	12.8652	0.782321	5.93177	2.06e-07	5.16e-08	-1.864	normal_down
ID1	40.5124	109.126	23.3814	73.5055	5.15e-10	7.74e-11	-1.43	normal_down
VIT	0.512434	1.57751	0.33038	1.10589	5.29e-10	7.98e-11	-1.622	normal_down
LINC00665	6.09019	2.84742	5.765	2.32922	1.33e-16	2.02e-18	1.097	normal_up
HBB	5.77801	18.8034	3.35058	8.84621	2.85e-07	7.32e-08	-1.702	normal_down
AHNAK2	1.36923	4.39127	1.01021	3.44471	1.8e-13	1.06e-14	-1.681	normal_down
CPAMD8	4.77082	10.9247	3.87815	11.1433	8.37e-15	3.07e-16	-1.195	normal_down
KCNG3	1.17147	0.251584	0.420535	0.0926344	4.85e-10	7.23e-11	2.219	normal_up
PCDHB9	0.726208	0.314794	0.539758	0.22296	1.52e-06	4.47e-07	1.206	normal_up
SLC7A11	1.42301	0.467488	1.0932	0.304373	9.82e-13	7.24e-14	1.606	normal_up
H4C11	1.03046	0.36435	0.716434	0.219102	1.89e-09	3.21e-10	1.5	normal_up
H2AC13	1.37347	0.475276	0.52652	0.151613	2.16e-09	3.71e-10	1.531	normal_up
SDK1	6.52072	1.90759	4.31995	1.33457	2e-10	2.76e-11	1.773	normal_up
VSNL1	0.589361	2.24739	0.324931	2.33495	2.45e-12	2.06e-13	-1.931	normal_down
SLC10A5	0.744295	0.290531	0.488445	0.30918	7.24e-12	6.98e-13	1.357	normal_up
GMNC	0.960753	0.196894	0.266455	0.12712	0.000695237	0.000327847	2.287	normal_up
TRIM29	6.46583	20.2216	4.29735	16.0083	8.24e-14	4.29e-15	-1.645	normal_down
MIR4664	6.75546	3.36845	4.99418	3.00682	0.000498183	0.000228659	1.004	normal_up
PRRG4	3.88451	8.22298	3.55794	7.7579	1.81e-15	4.78e-17	-1.082	normal_down
SLC7A5	3.74731	9.65715	2.44764	4.89228	0.000336127	0.00014922	-1.366	normal_down
TAGLN	262.254	707.559	207.406	461.5	1.97e-12	1.61e-13	-1.432	normal_down
C15orf41	0.641888	1.61515	0.57188	1.32548	4.01e-16	7.5e-18	-1.331	normal_down
H2AC17	1.75762	0.607715	1.21429	0.380623	1.13e-12	8.45e-14	1.532	normal_up
SCHLAP1	8.34812	1.84544	1.13647	0.416671	0.00118734	0.000582285	2.177	normal_up
PRC1	2.22874	1.1109	1.85338	0.990902	4.32e-13	2.9e-14	1.005	normal_up
C1QTNF1	6.08922	17.884	5.1251	10.9647	6.05e-11	7.26e-12	-1.554	normal_down
SNORD14E	5.75796	1.81487	2.38085	0.347677	3.33e-07	8.65e-08	1.666	normal_up
LINC01679	0.47153	1.17568	0.348153	1.01732	5.8e-14	2.9e-15	-1.318	normal_down
MUC6	3.72244	99.5439	0.0425502	0.146423	0.00525713	0.00289973	-4.741	normal_down
PRR7	2.25304	0.634236	1.63141	0.508142	7.92e-17	9.76e-19	1.829	normal_up
TRPM2	2.06945	0.822029	1.09066	0.528395	1.97e-06	5.9e-07	1.332	normal_up
REPS2	13.6307	5.87465	11.2343	5.50445	5.4e-12	5.04e-13	1.214	normal_up
ITGA2	2.89779	7.11338	2.41765	6.4811	1.92e-13	1.15e-14	-1.296	normal_down
ROPN1B	0.566655	0.200361	0.387602	0.116815	1.15e-11	1.16e-12	1.5	normal_up
SNORD104	29.558	6.73288	23.7383	6.09246	4.67e-12	4.26e-13	2.134	normal_up
SGK1	10.1689	21.6493	4.52713	12.2874	3.18e-06	9.87e-07	-1.09	normal_down
BNC2	0.527916	1.15314	0.413268	0.96384	6.73e-11	8.18e-12	-1.127	normal_down
SEMA3D	1.91512	4.10902	0.824042	2.52014	7.42e-08	1.71e-08	-1.101	normal_down
UNC5B	3.77807	14.3922	3.12698	9.00161	2.16e-12	1.78e-13	-1.93	normal_down
H2BC17	0.588246	0.20242	0.31409	0.108345	9.13e-10	1.44e-10	1.539	normal_up
GATA3	3.3041	13.5113	2.02192	8.09837	8.78e-16	2.03e-17	-2.032	normal_down
F12	1.44506	0.383273	0.973765	0.341837	2.24e-13	1.37e-14	1.915	normal_up
PPP1R14B	37.4788	15.2069	32.663	12.169	7.48e-17	8.9e-19	1.301	normal_up
EFHC2	0.61978	1.32129	0.524375	1.17866	1.23e-12	9.3e-14	-1.092	normal_down
PDE7B	0.868464	2.46789	0.765877	1.75593	2.32e-13	1.41e-14	-1.507	normal_down
CDKN2A	0.918561	0.402472	0.692012	0.254321	2.76e-10	3.93e-11	1.19	normal_up
SEMG2	10.1074	4441.25	0.0644166	0.381549	2.9e-05	1.05e-05	-8.779	normal_down
POPDC2	4.80664	13.4344	3.80283	10.5419	1.34e-14	5.3e-16	-1.483	normal_down
ONECUT2	0.660562	0.0991399	0.330775	0.0378981	1.12e-16	1.65e-18	2.736	normal_up
SEMA5A	1.19352	2.51242	0.894447	2.29387	3.97e-12	3.54e-13	-1.074	normal_down
HACD1	1.70776	3.79099	1.5176	3.25417	2.89e-12	2.48e-13	-1.15	normal_down
ACP4	0.668982	0.220208	0.472983	0.165948	1.77e-13	1.04e-14	1.603	normal_up
ST8SIA6-AS1	6.55471	1.00661	0.713155	0.283365	8.48e-05	3.35e-05	2.703	normal_up
ARHGEF38-IT1	2.61349	0.53253	1.67563	0.401376	1.33e-16	2.06e-18	2.295	normal_up
BIRC5	2.2642	0.634775	1.47764	0.351838	2.37e-16	4.04e-18	1.835	normal_up
DUS1L	31.8951	15.4802	28.7518	13.9005	4.3e-17	4.22e-19	1.043	normal_up
LOC283177	2.21196	0.296436	1.20305	0.112968	4.85e-16	9.51e-18	2.9	normal_up
HOXD13	2.76942	9.98804	1.83643	9.86456	1.3e-15	3.3e-17	-1.851	normal_down
TNS1	24.0598	64.4656	19.6479	50.6961	8.2e-15	2.99e-16	-1.422	normal_down
SNORA41B	0.490941	0.0902702	0.166154	0	1.51e-05	5.24e-06	2.443	normal_up
NRXN3	0.625016	1.4157	0.416527	1.09812	8.74e-14	4.61e-15	-1.18	normal_down
SBSPON	1.82019	8.57487	1.02376	6.81745	9.48e-16	2.24e-17	-2.236	normal_down
ANKRD65	4.23447	8.8203	3.56317	8.31655	8.49e-16	1.91e-17	-1.059	normal_down
EPOP	2.28863	1.03791	1.92028	0.973269	1.19e-13	6.61e-15	1.141	normal_up
ECRG4	6.41536	15.3218	4.53299	14.6836	2.58e-11	2.84e-12	-1.256	normal_down
IER3	17.4203	52.0087	11.4568	28.4591	1.11e-09	1.79e-10	-1.578	normal_down
SNHG9	17.3488	7.39946	13.5567	5.72819	9.65e-10	1.53e-10	1.229	normal_up
FOSL1	2.20166	7.73234	0.712708	1.5013	0.00126814	0.000625017	-1.812	normal_down
GOLM1	333.681	101.192	289.954	73.9122	4.27e-16	8.04e-18	1.721	normal_up
HES6	4.55702	1.44701	2.56612	1.36958	4.32e-10	6.35e-11	1.655	normal_up
PLN	8.96214	22.3778	7.07624	15.2638	6.25e-10	9.56e-11	-1.32	normal_down
NDNF	2.82744	7.59662	1.82358	4.87671	1.44e-07	3.49e-08	-1.426	normal_down
GPC5-AS1	7.28723	0.284329	0.554135	0.0992557	6.34e-08	1.44e-08	4.68	normal_up
COL17A1	3.86672	14.4165	2.52132	14.0314	1.72e-17	1.32e-19	-1.899	normal_down
TMEM132C	0.404753	1.99332	0.228959	1.17068	1.52e-13	8.81e-15	-2.3	normal_down
AGR3	8.72724	2.92633	2.47926	1.14133	0.00274926	0.00144121	1.576	normal_up
RNU4-1	1.81602	0.513624	0.573668	0.422327	0.00660977	0.00372586	1.822	normal_up
WFDC1	3.78236	9.22028	2.91372	7.97159	1.1e-10	1.43e-11	-1.286	normal_down
LINC01133	1.09428	2.72833	0.552618	1.51895	1.72e-06	5.09e-07	-1.318	normal_down
TRPM8	73.5199	31.4493	62.1779	25.0352	6.94e-08	1.59e-08	1.225	normal_up
LOC102724814	2.10035	0.626504	1.76938	0.537678	2.33e-14	9.98e-16	1.745	normal_up
GABRD	0.59007	0.144526	0.322675	0.140305	7.65e-11	9.47e-12	2.03	normal_up
FGF14-AS2	1.20367	3.00137	0.921813	2.45268	1.14e-14	4.4e-16	-1.318	normal_down
ANKRD34B	2.5682	0.669231	0.225541	0.0203094	4.95e-07	1.33e-07	1.94	normal_up
GATD3A	0.762235	0.369426	0.11736	0.0703041	0.0154147	0.00939791	1.045	normal_up
ADGRD1	0.500534	1.4492	0.325344	0.822186	0.000179004	7.55e-05	-1.534	normal_down
CA14	0.472423	2.76285	0.263162	1.93564	1.79e-18	4.76e-21	-2.548	normal_down
ANP32E	5.83479	11.9435	5.31342	11.2439	6.18e-17	6.97e-19	-1.033	normal_down
SLC2A5	2.02279	7.23337	0.723217	5.27042	1.56e-10	2.1e-11	-1.838	normal_down
CAPG	16.5882	38.0456	12.9368	35.9675	7.82e-15	2.82e-16	-1.198	normal_down
MYORG	1.31871	2.89197	1.14877	2.55894	1.96e-14	8.06e-16	-1.133	normal_down
RHPN1-AS1	0.854434	0.415562	0.734602	0.397609	1.27e-13	7.11e-15	1.04	normal_up
RNVU1-19	1.21624	0.249133	0.309402	0.108768	5.69e-05	2.17e-05	2.287	normal_up
FOXP4-AS1	1.78344	0.397119	1.44998	0.284792	1.3e-19	8.5e-23	2.167	normal_up
PDLIM7	19.1455	40.6449	15.9037	32.8337	8.46e-10	1.33e-10	-1.086	normal_down
SERPINA4	0.677096	1.50254	0.0331335	0.0933889	0.0138726	0.00836304	-1.15	normal_down
CTU1	2.2806	0.995854	2.01469	0.942204	1.28e-17	9.08e-20	1.195	normal_up
S100A16	13.9784	32.0889	10.906	29.6222	7.32e-14	3.77e-15	-1.199	normal_down
SMTN	16.0248	39.2651	13.0071	27.6818	6.88e-11	8.38e-12	-1.293	normal_down
PHLDA1	3.39309	7.50184	2.54773	5.29609	1.89e-09	3.21e-10	-1.145	normal_down
S100A2	5.35225	12.7273	3.01638	5.34553	5.54e-05	2.11e-05	-1.25	normal_down
MAP1A	1.61262	4.6516	1.30368	3.25221	2.35e-12	1.96e-13	-1.528	normal_down
ISX	1.18984	0.545971	0.649652	0.208041	1.01e-08	1.95e-09	1.124	normal_up
LOC105371592	0.576298	1.25934	0.494734	1.14626	2e-14	8.37e-16	-1.128	normal_down
GJB5	1.3914	5.42417	0.800189	3.65347	2.97e-15	8.76e-17	-1.963	normal_down
CABP4	1.60474	0.705305	1.44543	0.65528	3.51e-13	2.28e-14	1.186	normal_up
RNVU1-30	0.669961	0.331101	0.388447	0.180064	0.0012037	0.000590814	1.017	normal_up
SMKR1	2.44987	0.760688	1.76059	0.550715	3.92e-16	7.28e-18	1.687	normal_up
SORBS1	12.4413	35.7178	9.73806	28.1164	8.51e-15	3.13e-16	-1.522	normal_down
FBXL19-AS1	1.2282	0.545706	0.962481	0.499609	3.82e-12	3.4e-13	1.17	normal_up
IRAK3	0.779643	1.65029	0.634764	1.31857	7.17e-11	8.79e-12	-1.082	normal_down
ADAMTS5	0.65031	2.22836	0.457143	1.35547	3.52e-14	1.63e-15	-1.777	normal_down
SERHL	3.47249	1.62588	2.25374	1.09564	4.5e-06	1.43e-06	1.095	normal_up
SERPINA11	4.2298	0.821782	1.2795	0.355047	1.41e-06	4.12e-07	2.364	normal_up
BIK	31.2012	15.3259	27.2008	14.7816	5e-12	4.63e-13	1.026	normal_up
SFRP5	0.562509	2.98313	0.141405	0.423391	5.2e-07	1.4e-07	-2.407	normal_down
TPM2	142.29	354.785	97.0602	241.494	1.62e-11	1.69e-12	-1.318	normal_down
CDCA3	0.675341	0.289723	0.47609	0.218545	5.15e-14	2.53e-15	1.221	normal_up
FLNA	154.31	440.042	121.848	343.707	2.84e-12	2.44e-13	-1.512	normal_down
P2RY2	0.388132	1.21549	0.247876	0.95123	1.84e-14	7.56e-16	-1.647	normal_down
LARGE1	2.40036	5.45198	2.18206	4.2955	9.06e-15	3.38e-16	-1.184	normal_down
STK26	5.82872	13.101	5.51975	12.3445	3.66e-17	3.43e-19	-1.168	normal_down
GABRP	3.54264	8.07817	2.04845	5.12697	4.11e-05	1.53e-05	-1.189	normal_down
ANXA9	3.48573	8.59846	3.29253	3.93532	0.00107276	0.00052159	-1.303	normal_down
SPINK8	2.43471	0.867671	1.23992	0.572745	0.000214414	9.16e-05	1.489	normal_up
PRR36	8.92555	2.62807	7.79008	1.77935	1.67e-18	3.55e-21	1.764	normal_up
GIPC2	0.502428	1.22138	0.413283	1.10947	1.39e-12	1.08e-13	-1.282	normal_down
VGLL1	0.753743	2.10679	0.430045	1.4382	1.27e-10	1.67e-11	-1.483	normal_down
SRD5A2	3.17101	10.6023	2.2607	9.8148	2.09e-15	5.68e-17	-1.741	normal_down
ASPN	6.26106	1.72798	4.44841	1.13579	3.87e-13	2.56e-14	1.857	normal_up
CLU	53.2755	287.248	42.2209	146.559	3.42e-17	3.16e-19	-2.431	normal_down
EFEMP2	6.95874	14.0766	5.90256	13.0138	3.14e-15	9.37e-17	-1.016	normal_down
HLA-DMB	15.1153	4.94869	6.28876	3.87489	7e-05	2.72e-05	1.611	normal_up
TWIST1	6.19334	1.41209	4.05085	1.28879	8.33e-12	8.17e-13	2.133	normal_up
TMEM145	0.593206	0.175363	0.344011	0.111541	3.5e-11	3.99e-12	1.758	normal_up
CCL18	2.88767	0.797015	1.33123	0.313076	4.32e-08	9.45e-09	1.857	normal_up
DZIP1	1.12099	2.36815	1.01567	1.87138	3.54e-12	3.12e-13	-1.079	normal_down
EFCAB1	0.444786	0.893703	0.287914	0.832642	8.33e-12	8.17e-13	-1.007	normal_down
SLIT3	1.44568	3.53058	1.00326	2.34349	6.42e-08	1.46e-08	-1.288	normal_down
SLC16A8	1.37184	0.49164	0.90209	0.405869	1.9e-07	4.72e-08	1.48	normal_up
KCNAB1	1.85567	5.40755	1.22945	5.00764	1.39e-12	1.08e-13	-1.543	normal_down
BCL11A	0.796912	1.71357	0.616843	1.69788	1.02e-09	1.63e-10	-1.105	normal_down
DCST2	0.872138	0.425301	0.755439	0.324032	1.77e-08	3.6e-09	1.036	normal_up
G0S2	5.52102	24.1772	4.22965	13.2235	1.88e-13	1.12e-14	-2.131	normal_down
LRRC17	0.969326	2.2971	0.817281	1.39714	1.44e-08	2.88e-09	-1.245	normal_down
SSPN	3.65677	7.85816	3.39544	7.09466	5.07e-14	2.48e-15	-1.104	normal_down
FASN	171.005	65.0745	132.955	38.9224	1.89e-12	1.53e-13	1.394	normal_up
GJA1	25.4079	61.992	21.6326	60.79	5.97e-17	6.55e-19	-1.287	normal_down
CARTPT	1.75548	7.06478	0.37882	1.26583	0.0108822	0.00642663	-2.009	normal_down
OGN	8.39091	22.8359	6.24275	14.4388	2.5e-07	6.36e-08	-1.444	normal_down
PCDHGB1	0.809334	0.282905	0.566965	0.198982	3.13e-07	8.09e-08	1.516	normal_up
C4B	3.55757	1.5701	2.16749	0.918556	1.49e-05	5.17e-06	1.18	normal_up
NHSL1	1.07196	0.520316	0.747315	0.501638	9.32e-08	2.2e-08	1.043	normal_up
MUC4	0.706998	2.45529	0.231953	0.847718	0.000137139	5.63e-05	-1.796	normal_down
RBP1	2.56058	7.48477	1.98009	5.13247	5.82e-16	1.21e-17	-1.547	normal_down
AURKB	1.20833	0.434805	0.75249	0.267625	1.2e-13	6.67e-15	1.475	normal_up
ADGRG6	1.28388	3.03751	0.843182	2.62801	3.67e-13	2.41e-14	-1.242	normal_down
CTD-2201I18.1	0.498399	0.22318	0.357422	0.13747	1.53e-10	2.05e-11	1.159	normal_up
SLFN12	0.472328	0.966436	0.373278	0.946186	1.33e-10	1.76e-11	-1.033	normal_down
MMP9	5.71995	2.19697	3.21908	0.813782	7.1e-07	1.96e-07	1.38	normal_up
RGS10	68.1088	32.6038	60.4366	30.9175	5.73e-15	1.99e-16	1.063	normal_up
TEDC2	1.24259	0.47025	1.02312	0.384176	7.51e-17	8.99e-19	1.402	normal_up
LRFN1	2.63435	0.908737	2.39593	0.769369	1.3e-19	9.1e-23	1.536	normal_up
GPX3	23.0363	48.8417	17.8675	45.8402	7.95e-15	2.88e-16	-1.084	normal_down
PCDHB11	1.90383	0.772288	1.232	0.549094	0.000171469	7.19e-05	1.302	normal_up
B4GALNT4	7.31346	1.8586	5.42069	1.50568	9.2e-16	2.15e-17	1.976	normal_up
ROR2	3.55311	8.48518	2.86095	8.20636	5.86e-17	6.36e-19	-1.256	normal_down
SEC14L5	0.605895	0.299475	0.425033	0.278664	0.000136594	5.6e-05	1.017	normal_up
STAG3L5P	2.3919	1.00052	1.93072	0.805234	4.51e-08	9.91e-09	1.257	normal_up
REEP1	1.69902	3.68094	1.40124	2.68268	2.25e-11	2.43e-12	-1.115	normal_down
TMEM100	1.46171	4.51715	0.933322	2.35652	4.71e-08	1.04e-08	-1.628	normal_down
FOXS1	1.74529	0.700039	1.36483	0.596363	1e-08	1.94e-09	1.318	normal_up
PIPOX	0.555352	1.29271	0.485819	0.994898	1.01e-13	5.47e-15	-1.219	normal_down
ROBO1	3.73969	8.29796	3.1291	7.24078	8.95e-11	1.13e-11	-1.15	normal_down
RAB6C	1.16553	0.544736	1.05527	0.469586	3.2e-11	3.62e-12	1.097	normal_up
COL9A2	68.2974	18.1083	24.969	11.1107	8.85e-07	2.48e-07	1.915	normal_up
ANO5	0.96575	2.73821	0.7283	2.3119	1.31e-15	3.34e-17	-1.504	normal_down
TMLHE	0.57936	1.83955	0.501703	1.71551	3.5e-20	1.22e-23	-1.667	normal_down
MIR148A	1.97421	0.497406	1.30518	0.168727	1.15e-11	1.16e-12	1.989	normal_up
UBXN10	0.671948	2.36136	0.522374	2.10199	1.8e-17	1.41e-19	-1.813	normal_down
MIR205HG	7.64714	17.4522	4.38263	14.8969	4.48e-11	5.24e-12	-1.19	normal_down
MCRIP2	8.7804	4.35896	7.32739	4.12293	2.89e-11	3.23e-12	1.01	normal_up
PAQR7	4.09231	9.93133	3.67994	6.06576	1.42e-12	1.11e-13	-1.279	normal_down
ZP1	0.654994	0.131669	0.324886	0.096495	7.93e-11	9.85e-12	2.315	normal_up
PSLNR	6.52258	3.20921	3.12455	1.7962	0.000850727	0.00040719	1.023	normal_up
LOC100288748	1.97153	0.978885	1.63151	0.849765	3.67e-12	3.26e-13	1.01	normal_up
ADORA2B	0.735793	1.53805	0.5782	1.18535	1.59e-06	4.69e-07	-1.064	normal_down
DDIT4	27.8749	62.1279	21.9123	53.1123	3.98e-10	5.8e-11	-1.156	normal_down
GJB1	44.4803	16.8287	40.4436	12.9798	1.3e-12	9.96e-14	1.402	normal_up
TMTC4	9.38614	4.44855	8.85178	3.80781	1.78e-14	7.28e-16	1.077	normal_up
CAMK4	0.74237	1.49327	0.58905	0.912295	0.000385068	0.000173453	-1.008	normal_down
PCP4L1	1.99595	9.21367	1.16743	7.15862	2.16e-18	7.02e-21	-2.207	normal_down
C10orf95	1.21327	0.47929	0.982695	0.465615	5.82e-16	1.21e-17	1.34	normal_up
INAVA	0.857962	2.7225	0.579117	1.84856	8.18e-14	4.25e-15	-1.666	normal_down
SHISA8	0.641726	0.0803459	0.282402	0.0650724	3.02e-12	2.61e-13	2.998	normal_up
NCS1	9.45994	21.5105	8.27068	16.613	7.08e-14	3.64e-15	-1.185	normal_down
SNORD7	0.955491	0.399776	0.7579	0.203684	2.54e-06	7.74e-07	1.257	normal_up
MR1	2.05779	4.5786	1.84532	4.41644	6.92e-16	1.51e-17	-1.154	normal_down
ACY3	2.80153	0.778074	0.237027	0.628761	2.36e-05	8.42e-06	1.848	normal_up
VGF	1.01984	0.176709	0.425694	0.1109	3.63e-11	4.15e-12	2.529	normal_up
ITGB3	0.521313	1.36312	0.412179	1.0969	1.52e-13	8.81e-15	-1.387	normal_down
ADGRV1	0.625263	0.28098	0.501339	0.262271	2.83e-10	4.02e-11	1.154	normal_up
BUB1B	0.974545	0.353996	0.727973	0.275911	3.86e-15	1.22e-16	1.461	normal_up
LMOD1	42.2168	135.667	33.8515	100.138	8.2e-15	2.99e-16	-1.684	normal_down
HOXC6	4.27711	0.861581	3.3629	0.129761	1.21e-18	2.04e-21	2.312	normal_up
B3GAT1	3.51395	1.08648	2.92861	0.794469	2.19e-11	2.36e-12	1.693	normal_up
AOC3	15.1722	32.5767	12.6346	25.6783	2.19e-08	4.54e-09	-1.102	normal_down
TRIM6	0.539732	1.2167	0.455698	1.21578	5.49e-16	1.11e-17	-1.173	normal_down
CXCL13	4.10567	13.2901	0.62303	3.16183	7.35e-07	2.03e-07	-1.695	normal_down
ZGLP1	0.803702	0.315484	0.617986	0.245028	1.34e-09	2.17e-10	1.349	normal_up
FGFR2	4.20335	11.3784	2.94212	11.0592	4.11e-18	1.84e-20	-1.437	normal_down
STARD8	1.6077	3.90256	1.33262	3.06679	1.51e-09	2.5e-10	-1.279	normal_down
TWIST2	2.70199	5.55493	2.1677	5.088	2.64e-10	3.72e-11	-1.04	normal_down
NELL2	2.11505	7.13481	1.10703	2.83691	0.000715724	0.000338025	-1.754	normal_down
STIL	1.20209	0.549269	1.00755	0.507665	1.05e-13	5.72e-15	1.13	normal_up
FHOD3	2.57397	6.23861	2.16896	4.97074	1.89e-12	1.53e-13	-1.277	normal_down
H2BC18	2.05595	0.91952	1.50782	0.691023	1.85e-06	5.5e-07	1.161	normal_up
CYSRT1	2.93058	1.03305	2.21156	0.944444	1.53e-13	8.89e-15	1.504	normal_up
ABCC4	91.8015	29.4963	75.2589	25.4648	7.87e-13	5.68e-14	1.638	normal_up
LOC102724163	4.61401	0.704241	3.1223	0.383862	3.27e-17	3e-19	2.712	normal_up
MME	17.7551	38.5563	10.7087	27.4427	5.9e-07	1.61e-07	-1.119	normal_down
CPED1	3.71906	9.48734	2.87841	6.85163	8.03e-12	7.84e-13	-1.351	normal_down
FAT2	0.636163	2.26172	0.329287	1.7165	8.51e-14	4.44e-15	-1.83	normal_down
PYCR1	66.0619	25.1934	66.2072	20.2783	4e-18	1.77e-20	1.391	normal_up
EMILIN3	1.35863	2.91878	1.1195	2.65775	6.5e-11	7.86e-12	-1.103	normal_down
SYP	1.53353	0.738621	0.894693	0.497722	1.64e-09	2.73e-10	1.054	normal_up
DUOXA1	1.20005	5.16633	0.713189	3.77516	2.61e-16	4.51e-18	-2.106	normal_down
SNORA11	1.95748	0.879349	1.24577	0.766172	7.93e-05	3.11e-05	1.154	normal_up
MYO6	28.573	12.6381	20.416	11.2772	4.46e-08	9.77e-09	1.177	normal_up
FOXF1	5.62579	12.0861	4.42082	10.2888	5.02e-07	1.35e-07	-1.103	normal_down
LOC644656	1.42508	0.478934	1.10368	0.361953	1.42e-11	1.47e-12	1.573	normal_up
DUSP19	0.614886	1.29889	0.570838	1.28143	1.11e-16	1.62e-18	-1.079	normal_down
SDS	1.49647	0.553367	1.06717	0.388297	7.29e-10	1.13e-10	1.435	normal_up
TENM1	2.45498	0.644764	0.901407	0.49306	0.00371662	0.00198889	1.929	normal_up
