# Supplementary material for: Identification of Pathologic and Prognostic Genes in Prostate Cancer Based on Database Mining
Source: Front Genet. 2022 Mar 11;13:854531. doi: 10.3389/fgene.2022.854531 (PMC8963346; doi:10.3389/fgene.2022.854531)
Supplement: Supplementary file 6 [file Table5.XLSX]

## Sheet: Supplementary Table 5
Supplementary table 5 | Genes in module brown
SNORD99
SNORD60
SYCE1L
SNORD46
MIR3176
LOC440910
NPIPB15
SNORD36C
SCARNA13
SLC25A27
SNORD63
MHENCR
HPX
NSUN5P1
QRICH2
MIR149
SNORA71B
MAMDC4
SCARNA9
GOLGA8B
MIR25
LMNTD2.AS1
SNORA71C
DPY19L2
SCARNA21
UCN
MST1
ASIC3
PABPC1L
HSF4
MIR4297
SCNN1D
SNORD101
SNORA65
EME2
LINC01089
PHF21B
KAT2A
SNHG25
MXD3
SNORA75
LINC00115
SNORD19C
RNF224
LMF1
ZNF252P.AS1
MIR126
LINC00106
CPLX1
FBXL8
MALAT1
MIR647
SNHG20
NOXA1
SNORA71A
RHPN1
SNORD100
MAPK15
LINC00893
CHTF18
PILRB
KLHL17
PACSIN1
MIR7111
SNHG12
CCDC40
FLNB.AS1
CPT1B
SNORA60
YJEFN3
SNORD88A
LOC100288175
BAIAP2L2
KLKP1
LMNTD2
AMH
CCER2
MIR6859.1
FAM13A.AS1
LINC01238
RNU4ATAC
ZNF692
MIR4326
SRRM2.AS1
SEC31B
NEAT1
PRR22
SNORA3B
C19orf18
LIME1
SNORD6
TARBP1
SNORD83A
FSCN2
DNASE1L2
ATF7.NPFF
COL28A1
PAQR6
KIFC2
SNORA26
SNORA33
MTG1
RNU1.153P
MIR26B
GOLGA8A
SOX8
KIF12
SCAT2
TNFRSF18
MIR6819
RNVU1.3
CAPN10.DT
SNORD104
LOC102724814
RNVU1.30
SLC16A8
DCST2
STAG3L5P
MIR148A
PSLNR
SNORD7
VGF
ZGLP1
CYSRT1
SNORA11
LOC644656
