# Supplementary material for: Identification of Pathologic and Prognostic Genes in Prostate Cancer Based on Database Mining
Source: Front Genet. 2022 Mar 11;13:854531. doi: 10.3389/fgene.2022.854531 (PMC8963346; doi:10.3389/fgene.2022.854531)
Supplement: Supplementary file 7 [file Table7.XLSX]

## Sheet: Supplementary Table 7
Supplementary table 7 | Top25 hub genes in Protein-Protein Interaction identified with MCODE
experimentally_determined_interaction	interaction	name	selected	shared interaction	shared name
0.085	interacts with	CEP55 (interacts with) KIF4A	FALSE	interacts with	CEP55 (interacts with) KIF4A
0	interacts with	CCNA2 (interacts with) RRM2	FALSE	interacts with	CCNA2 (interacts with) RRM2
0.09	interacts with	CCNA2 (interacts with) PBK	FALSE	interacts with	CCNA2 (interacts with) PBK
0.085	interacts with	CEP55 (interacts with) KIF2C	FALSE	interacts with	CEP55 (interacts with) KIF2C
0	interacts with	CEP55 (interacts with) PBK	FALSE	interacts with	CEP55 (interacts with) PBK
0.15	interacts with	CCNA2 (interacts with) KIF2C	FALSE	interacts with	CCNA2 (interacts with) KIF2C
0	interacts with	CEP55 (interacts with) TOP2A	FALSE	interacts with	CEP55 (interacts with) TOP2A
0.177	interacts with	CEP55 (interacts with) KIF20A	FALSE	interacts with	CEP55 (interacts with) KIF20A
0.15	interacts with	CCNA2 (interacts with) KIF20A	FALSE	interacts with	CCNA2 (interacts with) KIF20A
0	interacts with	CEP55 (interacts with) NUSAP1	FALSE	interacts with	CEP55 (interacts with) NUSAP1
0.086	interacts with	CCNA2 (interacts with) CCNB2	FALSE	interacts with	CCNA2 (interacts with) CCNB2
0.05	interacts with	CCNA2 (interacts with) TOP2A	FALSE	interacts with	CCNA2 (interacts with) TOP2A
0	interacts with	CCNA2 (interacts with) CDCA8	FALSE	interacts with	CCNA2 (interacts with) CDCA8
0	interacts with	CCNA2 (interacts with) NUSAP1	FALSE	interacts with	CCNA2 (interacts with) NUSAP1
0.164	interacts with	CCNA2 (interacts with) UBE2C	FALSE	interacts with	CCNA2 (interacts with) UBE2C
0.77	interacts with	CCNA2 (interacts with) CDK1	FALSE	interacts with	CCNA2 (interacts with) CDK1
0.994	interacts with	CCNA2 (interacts with) CDC20	FALSE	interacts with	CCNA2 (interacts with) CDC20
0	interacts with	CCNB2 (interacts with) DLGAP5	FALSE	interacts with	CCNB2 (interacts with) DLGAP5
0	interacts with	CCNB2 (interacts with) NCAPG	FALSE	interacts with	CCNB2 (interacts with) NCAPG
0	interacts with	TOP2A (interacts with) TPX2	FALSE	interacts with	TOP2A (interacts with) TPX2
0.05	interacts with	TOP2A (interacts with) UBE2C	FALSE	interacts with	TOP2A (interacts with) UBE2C
0	interacts with	DLGAP5 (interacts with) RRM2	FALSE	interacts with	DLGAP5 (interacts with) RRM2
0	interacts with	TPX2 (interacts with) UBE2C	FALSE	interacts with	TPX2 (interacts with) UBE2C
0.082	interacts with	DLGAP5 (interacts with) KIF2C	FALSE	interacts with	DLGAP5 (interacts with) KIF2C
0.056	interacts with	DLGAP5 (interacts with) KIF4A	FALSE	interacts with	DLGAP5 (interacts with) KIF4A
0	interacts with	DLGAP5 (interacts with) MELK	FALSE	interacts with	DLGAP5 (interacts with) MELK
0	interacts with	CCNB2 (interacts with) CEP55	FALSE	interacts with	CCNB2 (interacts with) CEP55
0.05	interacts with	DLGAP5 (interacts with) PBK	FALSE	interacts with	DLGAP5 (interacts with) PBK
0.08	interacts with	CCNB2 (interacts with) CDC45	FALSE	interacts with	CCNB2 (interacts with) CDC45
0.058	interacts with	DLGAP5 (interacts with) UBE2C	FALSE	interacts with	DLGAP5 (interacts with) UBE2C
0.056	interacts with	DLGAP5 (interacts with) KIF20A	FALSE	interacts with	DLGAP5 (interacts with) KIF20A
0	interacts with	DLGAP5 (interacts with) NCAPG	FALSE	interacts with	DLGAP5 (interacts with) NCAPG
0	interacts with	DLGAP5 (interacts with) TOP2A	FALSE	interacts with	DLGAP5 (interacts with) TOP2A
0	interacts with	CCNB2 (interacts with) RRM2	FALSE	interacts with	CCNB2 (interacts with) RRM2
0	interacts with	DLGAP5 (interacts with) NUSAP1	FALSE	interacts with	DLGAP5 (interacts with) NUSAP1
0	interacts with	DLGAP5 (interacts with) TPX2	FALSE	interacts with	DLGAP5 (interacts with) TPX2
0	interacts with	CCNB2 (interacts with) TPX2	FALSE	interacts with	CCNB2 (interacts with) TPX2
0.15	interacts with	CCNB2 (interacts with) KIF4A	FALSE	interacts with	CCNB2 (interacts with) KIF4A
0.09	interacts with	CCNB2 (interacts with) PBK	FALSE	interacts with	CCNB2 (interacts with) PBK
0.262	interacts with	CCNB2 (interacts with) MELK	FALSE	interacts with	CCNB2 (interacts with) MELK
0	interacts with	CCNB2 (interacts with) NUSAP1	FALSE	interacts with	CCNB2 (interacts with) NUSAP1
0.15	interacts with	CCNB2 (interacts with) KIF20A	FALSE	interacts with	CCNB2 (interacts with) KIF20A
0.057	interacts with	CCNB2 (interacts with) TOP2A	FALSE	interacts with	CCNB2 (interacts with) TOP2A
0.126	interacts with	CCNB2 (interacts with) CENPA	FALSE	interacts with	CCNB2 (interacts with) CENPA
0.164	interacts with	CCNB2 (interacts with) UBE2C	FALSE	interacts with	CCNB2 (interacts with) UBE2C
0.15	interacts with	CCNB2 (interacts with) KIF2C	FALSE	interacts with	CCNB2 (interacts with) KIF2C
0	interacts with	CCNB2 (interacts with) CDCA8	FALSE	interacts with	CCNB2 (interacts with) CDCA8
0.966	interacts with	CCNB2 (interacts with) CDK1	FALSE	interacts with	CCNB2 (interacts with) CDK1
0.71	interacts with	CCNB2 (interacts with) CDC20	FALSE	interacts with	CCNB2 (interacts with) CDC20
0	interacts with	CDC20 (interacts with) DLGAP5	FALSE	interacts with	CDC20 (interacts with) DLGAP5
0.05	interacts with	CDC20 (interacts with) NCAPG	FALSE	interacts with	CDC20 (interacts with) NCAPG
0.056	interacts with	CDC20 (interacts with) MELK	FALSE	interacts with	CDC20 (interacts with) MELK
0	interacts with	CDC20 (interacts with) TPX2	FALSE	interacts with	CDC20 (interacts with) TPX2
0.091	interacts with	CDC20 (interacts with) CENPA	FALSE	interacts with	CDC20 (interacts with) CENPA
0.905	interacts with	CDC20 (interacts with) UBE2C	FALSE	interacts with	CDC20 (interacts with) UBE2C
0.08	interacts with	CDC20 (interacts with) RRM2	FALSE	interacts with	CDC20 (interacts with) RRM2
0	interacts with	CDC20 (interacts with) CEP55	FALSE	interacts with	CDC20 (interacts with) CEP55
0.078	interacts with	CDC20 (interacts with) KIF2C	FALSE	interacts with	CDC20 (interacts with) KIF2C
0.05	interacts with	CDC20 (interacts with) CDC45	FALSE	interacts with	CDC20 (interacts with) CDC45
0.078	interacts with	CDC20 (interacts with) KIF4A	FALSE	interacts with	CDC20 (interacts with) KIF4A
0.082	interacts with	CDC20 (interacts with) PBK	FALSE	interacts with	CDC20 (interacts with) PBK
0.078	interacts with	CDC20 (interacts with) KIF20A	FALSE	interacts with	CDC20 (interacts with) KIF20A
0	interacts with	CDC20 (interacts with) TOP2A	FALSE	interacts with	CDC20 (interacts with) TOP2A
0	interacts with	CDC20 (interacts with) NUSAP1	FALSE	interacts with	CDC20 (interacts with) NUSAP1
0.82	interacts with	CDC20 (interacts with) CDK1	FALSE	interacts with	CDC20 (interacts with) CDK1
0	interacts with	CDC20 (interacts with) CDCA8	FALSE	interacts with	CDC20 (interacts with) CDCA8
0	interacts with	CDC45 (interacts with) DLGAP5	FALSE	interacts with	CDC45 (interacts with) DLGAP5
0	interacts with	CDC45 (interacts with) NCAPG	FALSE	interacts with	CDC45 (interacts with) NCAPG
0	interacts with	CDC45 (interacts with) MELK	FALSE	interacts with	CDC45 (interacts with) MELK
0	interacts with	CDC45 (interacts with) TPX2	FALSE	interacts with	CDC45 (interacts with) TPX2
0.057	interacts with	CDC45 (interacts with) CENPA	FALSE	interacts with	CDC45 (interacts with) CENPA
0	interacts with	CDC45 (interacts with) UBE2C	FALSE	interacts with	CDC45 (interacts with) UBE2C
0	interacts with	CDC45 (interacts with) RRM2	FALSE	interacts with	CDC45 (interacts with) RRM2
0.211	interacts with	CDC45 (interacts with) CEP55	FALSE	interacts with	CDC45 (interacts with) CEP55
0	interacts with	CDC45 (interacts with) KIF2C	FALSE	interacts with	CDC45 (interacts with) KIF2C
0	interacts with	CDC45 (interacts with) CDCA8	FALSE	interacts with	CDC45 (interacts with) CDCA8
0	interacts with	CDC45 (interacts with) KIF4A	FALSE	interacts with	CDC45 (interacts with) KIF4A
0	interacts with	CDC45 (interacts with) KIF20A	FALSE	interacts with	CDC45 (interacts with) KIF20A
0	interacts with	CDC45 (interacts with) CDK1	FALSE	interacts with	CDC45 (interacts with) CDK1
0	interacts with	CDC45 (interacts with) NUSAP1	FALSE	interacts with	CDC45 (interacts with) NUSAP1
0	interacts with	CDC45 (interacts with) PBK	FALSE	interacts with	CDC45 (interacts with) PBK
0	interacts with	CDC45 (interacts with) TOP2A	FALSE	interacts with	CDC45 (interacts with) TOP2A
0	interacts with	AURKA (interacts with) RRM2	FALSE	interacts with	AURKA (interacts with) RRM2
0	interacts with	AURKA (interacts with) CDC45	FALSE	interacts with	AURKA (interacts with) CDC45
0.102	interacts with	AURKA (interacts with) CEP55	FALSE	interacts with	AURKA (interacts with) CEP55
0.065	interacts with	AURKA (interacts with) PBK	FALSE	interacts with	AURKA (interacts with) PBK
0.064	interacts with	KIF20A (interacts with) NCAPG	FALSE	interacts with	KIF20A (interacts with) NCAPG
0	interacts with	AURKA (interacts with) MELK	FALSE	interacts with	AURKA (interacts with) MELK
0	interacts with	KIF20A (interacts with) MELK	FALSE	interacts with	KIF20A (interacts with) MELK
0.263	interacts with	AURKA (interacts with) NCAPG	FALSE	interacts with	AURKA (interacts with) NCAPG
0	interacts with	KIF20A (interacts with) TPX2	FALSE	interacts with	KIF20A (interacts with) TPX2
0.084	interacts with	KIF20A (interacts with) UBE2C	FALSE	interacts with	KIF20A (interacts with) UBE2C
0.125	interacts with	AURKA (interacts with) KIF4A	FALSE	interacts with	AURKA (interacts with) KIF4A
0	interacts with	AURKA (interacts with) NUSAP1	FALSE	interacts with	AURKA (interacts with) NUSAP1
0	interacts with	KIF20A (interacts with) RRM2	FALSE	interacts with	KIF20A (interacts with) RRM2
0.246	interacts with	AURKA (interacts with) BUB1B	FALSE	interacts with	AURKA (interacts with) BUB1B
0.125	interacts with	AURKA (interacts with) KIF20A	FALSE	interacts with	AURKA (interacts with) KIF20A
0.261	interacts with	AURKA (interacts with) TOP2A	FALSE	interacts with	AURKA (interacts with) TOP2A
0	interacts with	KIF20A (interacts with) KIF2C	FALSE	interacts with	KIF20A (interacts with) KIF2C
0.433	interacts with	AURKA (interacts with) KIF2C	FALSE	interacts with	AURKA (interacts with) KIF2C
0.132	interacts with	KIF20A (interacts with) KIF4A	FALSE	interacts with	KIF20A (interacts with) KIF4A
0	interacts with	AURKA (interacts with) CDCA8	FALSE	interacts with	AURKA (interacts with) CDCA8
0.177	interacts with	AURKA (interacts with) CCNA2	FALSE	interacts with	AURKA (interacts with) CCNA2
0.126	interacts with	KIF20A (interacts with) PBK	FALSE	interacts with	KIF20A (interacts with) PBK
0.094	interacts with	AURKA (interacts with) AURKB	FALSE	interacts with	AURKA (interacts with) AURKB
0.246	interacts with	AURKA (interacts with) BUB1	FALSE	interacts with	AURKA (interacts with) BUB1
0	interacts with	KIF20A (interacts with) NUSAP1	FALSE	interacts with	KIF20A (interacts with) NUSAP1
0	interacts with	KIF20A (interacts with) TOP2A	FALSE	interacts with	KIF20A (interacts with) TOP2A
0.064	interacts with	AURKA (interacts with) UBE2C	FALSE	interacts with	AURKA (interacts with) UBE2C
0	interacts with	CDCA8 (interacts with) DLGAP5	FALSE	interacts with	CDCA8 (interacts with) DLGAP5
0.064	interacts with	KIF2C (interacts with) NCAPG	FALSE	interacts with	KIF2C (interacts with) NCAPG
0.294	interacts with	AURKA (interacts with) CENPA	FALSE	interacts with	AURKA (interacts with) CENPA
0.56	interacts with	AURKA (interacts with) BIRC5	FALSE	interacts with	AURKA (interacts with) BIRC5
0	interacts with	CDCA8 (interacts with) NCAPG	FALSE	interacts with	CDCA8 (interacts with) NCAPG
0.88	interacts with	AURKA (interacts with) CDK1	FALSE	interacts with	AURKA (interacts with) CDK1
0.387	interacts with	AURKA (interacts with) DLGAP5	FALSE	interacts with	AURKA (interacts with) DLGAP5
0.379	interacts with	AURKA (interacts with) CDC20	FALSE	interacts with	AURKA (interacts with) CDC20
0.896	interacts with	AURKA (interacts with) CCNB2	FALSE	interacts with	AURKA (interacts with) CCNB2
0	interacts with	KIF2C (interacts with) MELK	FALSE	interacts with	KIF2C (interacts with) MELK
0.982	interacts with	AURKA (interacts with) TPX2	FALSE	interacts with	AURKA (interacts with) TPX2
0	interacts with	KIF2C (interacts with) TPX2	FALSE	interacts with	KIF2C (interacts with) TPX2
0	interacts with	CDCA8 (interacts with) MELK	FALSE	interacts with	CDCA8 (interacts with) MELK
0.084	interacts with	KIF2C (interacts with) UBE2C	FALSE	interacts with	KIF2C (interacts with) UBE2C
0	interacts with	AURKB (interacts with) DLGAP5	FALSE	interacts with	AURKB (interacts with) DLGAP5
0	interacts with	CDCA8 (interacts with) TPX2	FALSE	interacts with	CDCA8 (interacts with) TPX2
0	interacts with	KIF2C (interacts with) RRM2	FALSE	interacts with	KIF2C (interacts with) RRM2
0.263	interacts with	AURKB (interacts with) NCAPG	FALSE	interacts with	AURKB (interacts with) NCAPG
0	interacts with	CDCA8 (interacts with) CENPA	FALSE	interacts with	CDCA8 (interacts with) CENPA
0	interacts with	CDCA8 (interacts with) UBE2C	FALSE	interacts with	CDCA8 (interacts with) UBE2C
0.177	interacts with	AURKB (interacts with) CCNA2	FALSE	interacts with	AURKB (interacts with) CCNA2
0	interacts with	CDCA8 (interacts with) RRM2	FALSE	interacts with	CDCA8 (interacts with) RRM2
0.126	interacts with	KIF2C (interacts with) PBK	FALSE	interacts with	KIF2C (interacts with) PBK
0	interacts with	KIF2C (interacts with) NUSAP1	FALSE	interacts with	KIF2C (interacts with) NUSAP1
0	interacts with	KIF2C (interacts with) TOP2A	FALSE	interacts with	KIF2C (interacts with) TOP2A
0	interacts with	KIF2C (interacts with) KIF4A	FALSE	interacts with	KIF2C (interacts with) KIF4A
0.444	interacts with	AURKB (interacts with) BUB1B	FALSE	interacts with	AURKB (interacts with) BUB1B
0	interacts with	CDCA8 (interacts with) CEP55	FALSE	interacts with	CDCA8 (interacts with) CEP55
0.291	interacts with	AURKB (interacts with) CCNB2	FALSE	interacts with	AURKB (interacts with) CCNB2
0.114	interacts with	CDCA8 (interacts with) KIF2C	FALSE	interacts with	CDCA8 (interacts with) KIF2C
0	interacts with	AURKB (interacts with) MELK	FALSE	interacts with	AURKB (interacts with) MELK
0.064	interacts with	KIF4A (interacts with) NCAPG	FALSE	interacts with	KIF4A (interacts with) NCAPG
0.435	interacts with	AURKB (interacts with) TPX2	FALSE	interacts with	AURKB (interacts with) TPX2
0.588	interacts with	AURKB (interacts with) BIRC5	FALSE	interacts with	AURKB (interacts with) BIRC5
0.246	interacts with	AURKB (interacts with) BUB1	FALSE	interacts with	AURKB (interacts with) BUB1
0	interacts with	CDCA8 (interacts with) KIF4A	FALSE	interacts with	CDCA8 (interacts with) KIF4A
0	interacts with	KIF4A (interacts with) MELK	FALSE	interacts with	KIF4A (interacts with) MELK
0	interacts with	CDCA8 (interacts with) PBK	FALSE	interacts with	CDCA8 (interacts with) PBK
0	interacts with	KIF4A (interacts with) TPX2	FALSE	interacts with	KIF4A (interacts with) TPX2
0	interacts with	CDCA8 (interacts with) TOP2A	FALSE	interacts with	CDCA8 (interacts with) TOP2A
0	interacts with	CDCA8 (interacts with) NUSAP1	FALSE	interacts with	CDCA8 (interacts with) NUSAP1
0.084	interacts with	KIF4A (interacts with) UBE2C	FALSE	interacts with	KIF4A (interacts with) UBE2C
0.065	interacts with	AURKB (interacts with) PBK	FALSE	interacts with	AURKB (interacts with) PBK
0.116	interacts with	CDCA8 (interacts with) KIF20A	FALSE	interacts with	CDCA8 (interacts with) KIF20A
0	interacts with	KIF4A (interacts with) RRM2	FALSE	interacts with	KIF4A (interacts with) RRM2
0	interacts with	AURKB (interacts with) CEP55	FALSE	interacts with	AURKB (interacts with) CEP55
0	interacts with	CDCA8 (interacts with) CDK1	FALSE	interacts with	CDCA8 (interacts with) CDK1
0	interacts with	AURKB (interacts with) CDC45	FALSE	interacts with	AURKB (interacts with) CDC45
0.32	interacts with	CDK1 (interacts with) DLGAP5	FALSE	interacts with	CDK1 (interacts with) DLGAP5
0	interacts with	KIF4A (interacts with) NUSAP1	FALSE	interacts with	KIF4A (interacts with) NUSAP1
0.126	interacts with	KIF4A (interacts with) PBK	FALSE	interacts with	KIF4A (interacts with) PBK
0.326	interacts with	CDK1 (interacts with) NCAPG	FALSE	interacts with	CDK1 (interacts with) NCAPG
0	interacts with	AURKB (interacts with) RRM2	FALSE	interacts with	AURKB (interacts with) RRM2
0	interacts with	KIF4A (interacts with) TOP2A	FALSE	interacts with	KIF4A (interacts with) TOP2A
0	interacts with	AURKB (interacts with) NUSAP1	FALSE	interacts with	AURKB (interacts with) NUSAP1
0.261	interacts with	AURKB (interacts with) TOP2A	FALSE	interacts with	AURKB (interacts with) TOP2A
0.125	interacts with	AURKB (interacts with) KIF4A	FALSE	interacts with	AURKB (interacts with) KIF4A
0.124	interacts with	CDK1 (interacts with) MELK	FALSE	interacts with	CDK1 (interacts with) MELK
0	interacts with	CDK1 (interacts with) TPX2	FALSE	interacts with	CDK1 (interacts with) TPX2
0.064	interacts with	AURKB (interacts with) UBE2C	FALSE	interacts with	AURKB (interacts with) UBE2C
0.399	interacts with	AURKB (interacts with) CDK1	FALSE	interacts with	AURKB (interacts with) CDK1
0.542	interacts with	AURKB (interacts with) CENPA	FALSE	interacts with	AURKB (interacts with) CENPA
0.379	interacts with	AURKB (interacts with) CDCA8	FALSE	interacts with	AURKB (interacts with) CDCA8
0.433	interacts with	AURKB (interacts with) KIF20A	FALSE	interacts with	AURKB (interacts with) KIF20A
0.157	interacts with	CDK1 (interacts with) CENPA	FALSE	interacts with	CDK1 (interacts with) CENPA
0.379	interacts with	AURKB (interacts with) CDC20	FALSE	interacts with	AURKB (interacts with) CDC20
0.125	interacts with	AURKB (interacts with) KIF2C	FALSE	interacts with	AURKB (interacts with) KIF2C
0.1	interacts with	CDK1 (interacts with) UBE2C	FALSE	interacts with	CDK1 (interacts with) UBE2C
0.379	interacts with	CDK1 (interacts with) RRM2	FALSE	interacts with	CDK1 (interacts with) RRM2
0	interacts with	MELK (interacts with) NCAPG	FALSE	interacts with	MELK (interacts with) NCAPG
0.305	interacts with	CDK1 (interacts with) CEP55	FALSE	interacts with	CDK1 (interacts with) CEP55
0	interacts with	BIRC5 (interacts with) DLGAP5	FALSE	interacts with	BIRC5 (interacts with) DLGAP5
0.157	interacts with	CDK1 (interacts with) KIF2C	FALSE	interacts with	CDK1 (interacts with) KIF2C
0.157	interacts with	CDK1 (interacts with) KIF4A	FALSE	interacts with	CDK1 (interacts with) KIF4A
0.262	interacts with	BIRC5 (interacts with) NCAPG	FALSE	interacts with	BIRC5 (interacts with) NCAPG
0.157	interacts with	BIRC5 (interacts with) CCNA2	FALSE	interacts with	BIRC5 (interacts with) CCNA2
0.157	interacts with	CDK1 (interacts with) KIF20A	FALSE	interacts with	CDK1 (interacts with) KIF20A
0.185	interacts with	BIRC5 (interacts with) BUB1B	FALSE	interacts with	BIRC5 (interacts with) BUB1B
0.185	interacts with	BIRC5 (interacts with) CCNB2	FALSE	interacts with	BIRC5 (interacts with) CCNB2
0.085	interacts with	BIRC5 (interacts with) MELK	FALSE	interacts with	BIRC5 (interacts with) MELK
0	interacts with	MELK (interacts with) NUSAP1	FALSE	interacts with	MELK (interacts with) NUSAP1
0.386	interacts with	CDK1 (interacts with) TOP2A	FALSE	interacts with	CDK1 (interacts with) TOP2A
0.079	interacts with	MELK (interacts with) UBE2C	FALSE	interacts with	MELK (interacts with) UBE2C
0	interacts with	CDK1 (interacts with) NUSAP1	FALSE	interacts with	CDK1 (interacts with) NUSAP1
0.412	interacts with	CDK1 (interacts with) PBK	FALSE	interacts with	CDK1 (interacts with) PBK
0.131	interacts with	MELK (interacts with) RRM2	FALSE	interacts with	MELK (interacts with) RRM2
0	interacts with	BIRC5 (interacts with) TPX2	FALSE	interacts with	BIRC5 (interacts with) TPX2
0	interacts with	MELK (interacts with) TOP2A	FALSE	interacts with	MELK (interacts with) TOP2A
0	interacts with	MELK (interacts with) TPX2	FALSE	interacts with	MELK (interacts with) TPX2
0.135	interacts with	MELK (interacts with) PBK	FALSE	interacts with	MELK (interacts with) PBK
0	interacts with	BIRC5 (interacts with) CDC45	FALSE	interacts with	BIRC5 (interacts with) CDC45
0	interacts with	BIRC5 (interacts with) CEP55	FALSE	interacts with	BIRC5 (interacts with) CEP55
0	interacts with	BIRC5 (interacts with) RRM2	FALSE	interacts with	BIRC5 (interacts with) RRM2
0	interacts with	BIRC5 (interacts with) KIF4A	FALSE	interacts with	BIRC5 (interacts with) KIF4A
0	interacts with	BIRC5 (interacts with) TOP2A	FALSE	interacts with	BIRC5 (interacts with) TOP2A
0	interacts with	BIRC5 (interacts with) NUSAP1	FALSE	interacts with	BIRC5 (interacts with) NUSAP1
0.176	interacts with	BIRC5 (interacts with) PBK	FALSE	interacts with	BIRC5 (interacts with) PBK
0.193	interacts with	BIRC5 (interacts with) UBE2C	FALSE	interacts with	BIRC5 (interacts with) UBE2C
0.097	interacts with	BIRC5 (interacts with) CENPA	FALSE	interacts with	BIRC5 (interacts with) CENPA
0	interacts with	BIRC5 (interacts with) KIF20A	FALSE	interacts with	BIRC5 (interacts with) KIF20A
0	interacts with	BIRC5 (interacts with) KIF2C	FALSE	interacts with	BIRC5 (interacts with) KIF2C
0.185	interacts with	BIRC5 (interacts with) BUB1	FALSE	interacts with	BIRC5 (interacts with) BUB1
0.379	interacts with	BIRC5 (interacts with) CDK1	FALSE	interacts with	BIRC5 (interacts with) CDK1
0.064	interacts with	BIRC5 (interacts with) CDC20	FALSE	interacts with	BIRC5 (interacts with) CDC20
0.873	interacts with	BIRC5 (interacts with) CDCA8	FALSE	interacts with	BIRC5 (interacts with) CDCA8
0	interacts with	BUB1 (interacts with) DLGAP5	FALSE	interacts with	BUB1 (interacts with) DLGAP5
0	interacts with	NCAPG (interacts with) UBE2C	FALSE	interacts with	NCAPG (interacts with) UBE2C
0	interacts with	CENPA (interacts with) DLGAP5	FALSE	interacts with	CENPA (interacts with) DLGAP5
0	interacts with	BUB1 (interacts with) NCAPG	FALSE	interacts with	BUB1 (interacts with) NCAPG
0	interacts with	NCAPG (interacts with) RRM2	FALSE	interacts with	NCAPG (interacts with) RRM2
0	interacts with	NCAPG (interacts with) PBK	FALSE	interacts with	NCAPG (interacts with) PBK
0.157	interacts with	CENPA (interacts with) NCAPG	FALSE	interacts with	CENPA (interacts with) NCAPG
0	interacts with	NCAPG (interacts with) TPX2	FALSE	interacts with	NCAPG (interacts with) TPX2
0.079	interacts with	BUB1 (interacts with) CCNA2	FALSE	interacts with	BUB1 (interacts with) CCNA2
0.075	interacts with	CENPA (interacts with) MELK	FALSE	interacts with	CENPA (interacts with) MELK
0.085	interacts with	NCAPG (interacts with) TOP2A	FALSE	interacts with	NCAPG (interacts with) TOP2A
0	interacts with	NCAPG (interacts with) NUSAP1	FALSE	interacts with	NCAPG (interacts with) NUSAP1
0	interacts with	CENPA (interacts with) TPX2	FALSE	interacts with	CENPA (interacts with) TPX2
0.929	interacts with	BUB1 (interacts with) BUB1B	FALSE	interacts with	BUB1 (interacts with) BUB1B
0.085	interacts with	BUB1 (interacts with) CCNB2	FALSE	interacts with	BUB1 (interacts with) CCNB2
0.056	interacts with	BUB1 (interacts with) MELK	FALSE	interacts with	BUB1 (interacts with) MELK
0	interacts with	CENPA (interacts with) RRM2	FALSE	interacts with	CENPA (interacts with) RRM2
0	interacts with	BUB1 (interacts with) TPX2	FALSE	interacts with	BUB1 (interacts with) TPX2
0	interacts with	CENPA (interacts with) NUSAP1	FALSE	interacts with	CENPA (interacts with) NUSAP1
0.08	interacts with	CENPA (interacts with) KIF4A	FALSE	interacts with	CENPA (interacts with) KIF4A
0.127	interacts with	CENPA (interacts with) PBK	FALSE	interacts with	CENPA (interacts with) PBK
0	interacts with	CENPA (interacts with) CEP55	FALSE	interacts with	CENPA (interacts with) CEP55
0.18	interacts with	CENPA (interacts with) TOP2A	FALSE	interacts with	CENPA (interacts with) TOP2A
0.08	interacts with	CENPA (interacts with) KIF20A	FALSE	interacts with	CENPA (interacts with) KIF20A
0	interacts with	BUB1 (interacts with) RRM2	FALSE	interacts with	BUB1 (interacts with) RRM2
0.189	interacts with	CENPA (interacts with) UBE2C	FALSE	interacts with	CENPA (interacts with) UBE2C
0.062	interacts with	BUB1 (interacts with) CDC45	FALSE	interacts with	BUB1 (interacts with) CDC45
0.08	interacts with	CENPA (interacts with) KIF2C	FALSE	interacts with	CENPA (interacts with) KIF2C
0	interacts with	BUB1 (interacts with) CEP55	FALSE	interacts with	BUB1 (interacts with) CEP55
0	interacts with	BUB1 (interacts with) NUSAP1	FALSE	interacts with	BUB1 (interacts with) NUSAP1
0.064	interacts with	BUB1 (interacts with) PBK	FALSE	interacts with	BUB1 (interacts with) PBK
0	interacts with	BUB1 (interacts with) UBE2C	FALSE	interacts with	BUB1 (interacts with) UBE2C
0.185	interacts with	BUB1 (interacts with) KIF4A	FALSE	interacts with	BUB1 (interacts with) KIF4A
0.185	interacts with	BUB1 (interacts with) KIF20A	FALSE	interacts with	BUB1 (interacts with) KIF20A
0.05	interacts with	BUB1 (interacts with) TOP2A	FALSE	interacts with	BUB1 (interacts with) TOP2A
0	interacts with	BUB1 (interacts with) CDCA8	FALSE	interacts with	BUB1 (interacts with) CDCA8
0.262	interacts with	BUB1 (interacts with) CENPA	FALSE	interacts with	BUB1 (interacts with) CENPA
0.185	interacts with	BUB1 (interacts with) KIF2C	FALSE	interacts with	BUB1 (interacts with) KIF2C
0.575	interacts with	BUB1 (interacts with) CDK1	FALSE	interacts with	BUB1 (interacts with) CDK1
0.998	interacts with	BUB1 (interacts with) CDC20	FALSE	interacts with	BUB1 (interacts with) CDC20
0	interacts with	BUB1B (interacts with) DLGAP5	FALSE	interacts with	BUB1B (interacts with) DLGAP5
0	interacts with	BUB1B (interacts with) NCAPG	FALSE	interacts with	BUB1B (interacts with) NCAPG
0	interacts with	NUSAP1 (interacts with) TPX2	FALSE	interacts with	NUSAP1 (interacts with) TPX2
0.993	interacts with	BUB1B (interacts with) CCNA2	FALSE	interacts with	BUB1B (interacts with) CCNA2
0	interacts with	NUSAP1 (interacts with) UBE2C	FALSE	interacts with	NUSAP1 (interacts with) UBE2C
0	interacts with	NUSAP1 (interacts with) RRM2	FALSE	interacts with	NUSAP1 (interacts with) RRM2
0	interacts with	NUSAP1 (interacts with) TOP2A	FALSE	interacts with	NUSAP1 (interacts with) TOP2A
0	interacts with	NUSAP1 (interacts with) PBK	FALSE	interacts with	NUSAP1 (interacts with) PBK
0.063	interacts with	PBK (interacts with) TPX2	FALSE	interacts with	PBK (interacts with) TPX2
0.062	interacts with	BUB1B (interacts with) CDC45	FALSE	interacts with	BUB1B (interacts with) CDC45
0.183	interacts with	PBK (interacts with) UBE2C	FALSE	interacts with	PBK (interacts with) UBE2C
0	interacts with	PBK (interacts with) RRM2	FALSE	interacts with	PBK (interacts with) RRM2
0.056	interacts with	BUB1B (interacts with) MELK	FALSE	interacts with	BUB1B (interacts with) MELK
0	interacts with	BUB1B (interacts with) TPX2	FALSE	interacts with	BUB1B (interacts with) TPX2
0	interacts with	PBK (interacts with) TOP2A	FALSE	interacts with	PBK (interacts with) TOP2A
0	interacts with	BUB1B (interacts with) CEP55	FALSE	interacts with	BUB1B (interacts with) CEP55
0	interacts with	BUB1B (interacts with) NUSAP1	FALSE	interacts with	BUB1B (interacts with) NUSAP1
0.185	interacts with	BUB1B (interacts with) KIF4A	FALSE	interacts with	BUB1B (interacts with) KIF4A
0.064	interacts with	BUB1B (interacts with) PBK	FALSE	interacts with	BUB1B (interacts with) PBK
0.185	interacts with	BUB1B (interacts with) KIF20A	FALSE	interacts with	BUB1B (interacts with) KIF20A
0	interacts with	BUB1B (interacts with) RRM2	FALSE	interacts with	BUB1B (interacts with) RRM2
0.05	interacts with	BUB1B (interacts with) TOP2A	FALSE	interacts with	BUB1B (interacts with) TOP2A
0.262	interacts with	BUB1B (interacts with) CENPA	FALSE	interacts with	BUB1B (interacts with) CENPA
0	interacts with	BUB1B (interacts with) CDCA8	FALSE	interacts with	BUB1B (interacts with) CDCA8
0.085	interacts with	BUB1B (interacts with) CCNB2	FALSE	interacts with	BUB1B (interacts with) CCNB2
0.328	interacts with	BUB1B (interacts with) UBE2C	FALSE	interacts with	BUB1B (interacts with) UBE2C
0.185	interacts with	BUB1B (interacts with) KIF2C	FALSE	interacts with	BUB1B (interacts with) KIF2C
0.345	interacts with	BUB1B (interacts with) CDK1	FALSE	interacts with	BUB1B (interacts with) CDK1
0.999	interacts with	BUB1B (interacts with) CDC20	FALSE	interacts with	BUB1B (interacts with) CDC20
0	interacts with	CCNA2 (interacts with) DLGAP5	FALSE	interacts with	CCNA2 (interacts with) DLGAP5
0	interacts with	CCNA2 (interacts with) NCAPG	FALSE	interacts with	CCNA2 (interacts with) NCAPG
0	interacts with	CEP55 (interacts with) DLGAP5	FALSE	interacts with	CEP55 (interacts with) DLGAP5
0	interacts with	CEP55 (interacts with) NCAPG	FALSE	interacts with	CEP55 (interacts with) NCAPG
0	interacts with	CEP55 (interacts with) MELK	FALSE	interacts with	CEP55 (interacts with) MELK
0	interacts with	RRM2 (interacts with) TPX2	FALSE	interacts with	RRM2 (interacts with) TPX2
0	interacts with	CEP55 (interacts with) TPX2	FALSE	interacts with	CEP55 (interacts with) TPX2
0.126	interacts with	CCNA2 (interacts with) CENPA	FALSE	interacts with	CCNA2 (interacts with) CENPA
0.07	interacts with	CCNA2 (interacts with) CDC45	FALSE	interacts with	CCNA2 (interacts with) CDC45
0.064	interacts with	RRM2 (interacts with) UBE2C	FALSE	interacts with	RRM2 (interacts with) UBE2C
0	interacts with	RRM2 (interacts with) TOP2A	FALSE	interacts with	RRM2 (interacts with) TOP2A
0	interacts with	CEP55 (interacts with) UBE2C	FALSE	interacts with	CEP55 (interacts with) UBE2C
0	interacts with	CEP55 (interacts with) RRM2	FALSE	interacts with	CEP55 (interacts with) RRM2
0	interacts with	CCNA2 (interacts with) CEP55	FALSE	interacts with	CCNA2 (interacts with) CEP55
0	interacts with	CCNA2 (interacts with) TPX2	FALSE	interacts with	CCNA2 (interacts with) TPX2
0.15	interacts with	CCNA2 (interacts with) KIF4A	FALSE	interacts with	CCNA2 (interacts with) KIF4A
0.186	interacts with	CCNA2 (interacts with) MELK	FALSE	interacts with	CCNA2 (interacts with) MELK
